# Supplementary material for: Disease-specific classification using deconvoluted whole blood gene expression
Source: Sci Rep. 2016 Sep 6;6:32976. doi: 10.1038/srep32976 (PMC5011717; doi:10.1038/srep32976)
Supplement: Supplementary Table S4 [file srep32976-s2.csv]

	breastCancer_GSE16443	ColorectalCancer_E-MEXP-3756	lungCancer_GSE12771	lungCancer_GSE20189	lungCancerStage_GSE20189	CRPC_GSE37199	CRPChighrisk_GSE37199	SevereInfluenza_GSE20346	bacterialPneumonia_GSE20346	lungCancer_GSE42834	Pneumonia_GSE42834	Sarcoid_GSE42834	TB_GSE42834	Parkinson_GSE6613	Aging_GSE33828	SleepRestriction_7.5_GSE39445	SleepRestriction_16.5_GSE39445	SleepRestriction_25.5_GSE39445	SleepRestriction_34.5_GSE39445	SleepRestriction_GSE39445	CoronaryArteryDiesease_PREDICT_GSE20686	CoronaryArteryDiesease_Cathgen_GSE20686	IntermediateCoronaryArteryDiesease_Cathgen_GSE20686	RheumatoidArthritis_GSE17755	PTB_training_GSE19491	PTB_test_GSE19491	LTB_training_GSE19491	LTB_test_GSE19491	ASLE_GSE19491	PSLE_GSE19491	STILL_GSE19491	STAPH_GSE19491	STREP_GSE19491	MultipleSclerosis_GSE41850	schizophrenia_GSE38485	obesity_E-MTAB-54	majorDepressiveDisorder_GSE19734	Obese_GSE18897	InfluenzaVaccine_day3_GSE30101	InfluenzaVaccine_day7_GSE30101	InfluenzaVaccine_day28_GSE30101	PneumovaxVaccine_day3_GSE30101	PneumovaxVaccine_day7_GSE30101	PneumovaxVaccine_day28_GSE30101	PneumovaxVaccine_GSE30101	InfluenzaVaccine_GSE30101
CAMP	0.644351950272886	0.251549566207847	0.660022021607794	0.130397761877632	0.0524838451701744	1.16097524000079	2.0701479526777	1.99267952582788	1.49487503375068	1.43070467737504	1.34673990936455	0.532485643121027	1.2875258107659	0.680105055879193	0.759728940425474	0.0385721455926714	-0.0313191955653009	0.0381070144837324	-0.23429033945879	0.0329791606643348	0.133152442739984	0.166648746534687	-0.0185763872535384	0.58291899851564	0.538565449748924	0.317371248618174	-0.416369297747107	1.47055988954183	0.130197173588546	0.973653697512723	0.965646703968755	2.2373166537608	2.04153509149721	0.0347862165712999	0.479891649752444	0.284255409490156	0.177857400767345	0.450113088211063	0.10202804164798	-0.0671658875574202	-0.109825927730097	0.25481230692907	-0.116228871389565	-0.0999239569553635	0.180370708585797	0.027317451890271
LCN2	0.901641996329818	-0.12727230703304	0.801069148738775	0.282666553287977	0.0866635676910486	1.17507793612846	2.37628836447547	2.84887202864618	2.10113300624292	0.719013507443217	1.00938131707635	0.397854438588648	0.957135083347728	0.254557332240645	1.05000706840979	0.247792193820212	0.344991117980584	0.248980501632276	0.186727748798219	0.262997484471402	0.00246460857738482	-0.0166540585581145	0.0532445572718536	0.0638144752337226	0.199778599713807	0.272711799767817	-0.487180770505125	1.75916422853288	0.0759175435568953	0.980524639872917	0.933722333993251	2.37100534045318	2.04257172000973	NA	0.180166553426757	0.645141192249512	0.312171993051691	1.02370491042792	-0.0535942538099833	0.0128744462980833	0.0176708067864539	0.034790344848489	-0.0642661945912211	-0.197142155035642	0.018711489979473	0.0873573676672435
LTF	0.908975794518963	-0.286341653413853	0.0696884678522377	0.132680414883624	-0.0431838760305787	1.04337823594423	2.19303608603908	1.01572721808362	1.30146928013009	1.0297947834297	1.32006275258103	0.298777400149181	0.873368726913358	0.324234672383102	0.36856536534174	0.356213537917654	0.261159764370913	0.215256505352709	0.249268224324044	0.284999825212355	0.0762144270705214	-0.0455310804549072	0.0234429922948168	0.500542191096719	0.776907926176715	0.398542864284106	-0.303036494150323	-0.0388646848858705	0.774729955565762	1.03941903394708	1.14759253123104	1.83716717266321	1.3519041063823	-0.161671667754994	0.120519009156167	0.933667217762121	0.347442708737455	1.03259434103306	0.493204801371133	0.487508659898721	-0.187244149689163	0.379580939751789	0.39642188231593	-0.248075335723146	0.290682468950025	0.225808694927774
FUS	-0.205118318774357	-0.28965459883718	NA	-0.0542644169792199	0.0480335817647194	-0.101060226473073	0.313839780928897	-0.191228061054981	-0.213447646738545	-0.259856580087614	-0.0567315297827348	-0.0433587055766715	0.0695684985359623	0.0394847996196745	-0.0409609415615378	-0.0897901334967278	-0.215870134852417	0.0269152085318563	0.0389920281804063	-0.04959720973033	-0.0168407375298133	-0.0126748997602662	0.0072316803726427	-0.0169465483277495	0.32993035162918	-0.0363585822792131	0.138333534420365	-0.255754652129391	0.186959713274755	0.0740736647439718	-0.167890460726399	0.265013554056679	0.23044423314406	-0.0187960153761253	-0.0575277099014362	-0.0160031828316665	-0.11173011358348	-0.341550208508465	0.169687324217365	0.310551666927295	0.254081802215896	-0.178229043809363	0.278849279111053	0.0831934994162515	0.113501818419911	0.2024093089785
COG5	-0.231990629030097	0.0876721667270607	-0.0300774324638551	-0.121847857798419	-0.228935294946988	-0.0253060079620469	-0.058757498165002	-0.158180747034241	-0.18083145509444	-0.0975193677768775	-0.0774050621993519	-0.0432944480958369	-0.132266707053862	-0.0956207649957006	-0.0266351446124491	0.102306032215282	0.00225564756161621	0.00802804751117599	0.0346687205570094	-0.020823291346757	-0.0240516999220235	0.0664295718614133	0.0931078669893116	0.0896011041535274	-0.0741448377645907	0.218641238387266	0.00518206138062553	0.0691609469032987	-0.146242367131806	-0.13107347040907	-0.0108378897116996	-0.106205863120149	-0.0864952105880591	-0.0928476082065607	0.00173818772784115	-0.00410033165719446	0.0303687692369873	0.12552551016516	0.0881565190988628	-0.0794396494733762	-0.302453288935096	0.138532772340852	-0.173246871631875	-0.159649100986224	-0.117843382852864	-0.148744373366169
DEFA4	0.900103906580935	-0.290252591899141	1.10102885780805	0.46522304602134	0.119680147629708	1.28439828849789	2.06712068660247	2.86036452670309	1.72179112362544	1.06414594000661	1.41124066550806	0.682776369922754	1.34839309975249	0.609189030690149	1.07541591887853	0.44922082215074	0.203066610554878	0.142483337847157	0.1140462409252	0.230433103173786	0.228882139717526	-0.00243891763572273	-0.0569683982508604	0.53987855946849	0.826858799716564	0.622299750939552	-0.218456855610763	0.586181423971503	1.19870186055656	1.12347668828546	0.969348811818163	3.42071287116475	3.00316030903244	0.103927316909994	0.358391301373562	0.37713472985235	0.335370465545727	1.13469505884605	0.288912467931333	0.0972575103351894	-0.591401718664368	0.0367917523797442	-0.324636225831719	-0.615048434259809	-0.0787875266806678	0.150832963370036
METTL3	-0.193500295189525	-0.240386030788179	-0.00858524074190959	-0.128008965302225	-0.0361400898164426	-0.0628350764202729	-0.0972608984754666	0.118641441480725	-0.166304515770859	-0.445959430026823	-0.319389665150655	-0.29268032891385	-0.489296058704056	-0.135421225420027	-0.0767243497890862	0.0589102438901532	-0.11814350049052	-0.0642966960820469	0.128511497886891	-0.0343143930605947	-0.0241390863731942	-0.0192143587539037	-0.0114409065143078	-0.341363100367943	-0.320766136972396	-0.186975179921755	-0.0450377005446858	0.117891479789211	-0.229731266245843	-0.0299930173697851	-0.325199912011358	-0.213888291378456	0.0601879380052854	0.00161025911021401	0.0273736835263347	-0.0965436116407589	0.0284527096762664	-0.0267549402257623	-0.0676989169859464	0.0817892793727242	0.171658034934749	-0.107015027132947	-0.0320508243282192	0.0859798070751105	-0.0297260239450312	-0.0224683351564053
CCND3	-0.176329280009898	-0.175044225721289	-0.0221461092491263	0.0432549467688325	0.00237032953077462	0.0210463861682627	-0.0850187475455384	0.376730100356011	0.46532291724726	0.292634945721965	0.305322069137681	0.0833149803516838	0.177820569536767	0.0571537234585684	-0.351179008679642	-0.0865663734566313	0.0102846994187238	0.00363445492000854	0.144685619003349	4.23935541948845e-05	0.0552394301019508	0.00832988790274057	0.0416316556015559	-0.712304795471245	0.202277449789927	0.0457935794793457	0.172976286889997	-0.0460569231468324	-0.0454795080126066	0.170448453577318	0.10885364213133	0.159562956093503	0.19432301408186	0.123463965491705	-0.079321304167484	-0.0683520449030557	-0.0178324131819247	-0.69616438186449	-0.00531759367737464	0.0297265713776839	-0.116812017064941	0.115294020552467	0.127578706742837	0.0550262469161492	0.071480093571865	-0.000288084940468538
ATP5B	-0.130013797875442	-0.168587421384069	-0.145752114993114	0.0029056750645912	0.00347942157141837	-0.0331659275025977	0.140499865117673	0.296832309807641	-0.220206284454407	0.0830574588403418	-0.0243909064496159	0.115063797224372	-0.0150801774950651	-0.051041482354174	-0.178861054453389	0.0245477095424103	-0.0127749477843933	0.118700202989973	0.154269254136056	0.0209995361355706	-0.0207442798203989	-0.0197430831179343	0.0372842253317509	-0.345304176119145	0.101443419701399	-0.0191120560839251	0.165144674107912	0.0556476682867273	0.126129362661948	-0.0366385263995792	-0.00852902691649047	0.0853021917805344	0.18768993514712	0.0632322484069225	-0.0831541162516957	-0.013800308703286	-0.0635441457880561	-0.288003759035345	-0.0209016836187821	0.0171298128668312	-0.114679688037394	0.00785633459200434	0.236099653762197	-0.0424313607204045	-0.0105048886112759	-0.0354068147494408
LMOD3	0.455037458219189	-0.0168016873013062	-0.0728617238221514	NA	NA	-0.0729367207376542	-0.0356125959019213	-0.0553604493024485	-0.136298905455127	0.0250850189134607	0.0288834807768264	-0.0401954790959177	0.126139646185537	NA	0.15124594364018	-0.0728984948693053	-0.181083894992368	0.0607408477362599	0.18611045837207	0.0346459061469004	-0.000794435662569492	-0.00293381558402055	-0.000361111702740572	NA	-0.165900671870108	-0.19638350459906	-0.202889457552695	0.410773153755735	-0.146558344218555	0.607686184244998	-0.371675442994458	0.0863347923630555	0.0898666016983442	0.0104102131442387	-0.261012049750318	-0.0192642669999676	NA	0.0899481588909883	-0.0833354220791905	0.00539037947696186	-0.051399157457301	0.00932772958561553	0.000241408405523558	0.0833517300588694	0.023333993109813	-0.019104021276629
BCAR3	-0.544718486463426	-0.18766431714572	-0.0258864127711827	-0.0354226249160589	-0.00836827529964949	-0.128326716335641	-0.138164400647308	0.392662859302903	-0.0766040292340062	0.00287158861938575	0.0258849022655072	0.00720424782883863	0.021812835867078	0.733218887390632	-0.0300207659352401	-0.0141291669199532	-0.092063526785814	-0.118183320768775	-0.21599941180934	-0.0828980961422156	-0.000266647945491297	-0.00268595838776931	0.0179325791840172	0.097760007020326	-0.185172756097728	0.0122864283524749	0.114810795420983	0.192187032657967	0.155184565959591	0.0113151728005727	-0.176021437280643	-0.315844417800333	0.0374984477759149	-0.00756414679494905	-0.0105755220468015	-0.084227895652979	0.0328808788229987	-0.053937596786851	-0.0405842163480584	0.128284359948024	-0.00600486393694246	-0.0891806218555063	0.307778131025912	-0.0387494625123675	0.00101817352430966	0.0557277493445284
DEFA3	0.647855693389228	NA	NA	NA	NA	NA	NA	2.82905554788126	1.35470184890544	1.32249347273918	1.4199903242777	0.867913588495294	1.36422580928841	NA	1.63014550558714	0.397860798932269	0.147806172698149	0.227343415553288	0.0879736375618558	0.199935218170748	0.163771184254441	0.0681436576512281	-0.0379794770123424	1.86820514691203	0.787779911742032	0.718538897882614	-0.343209332824304	2.01500759498526	1.12848309441961	1.48443907582825	0.77059529484812	3.4511668037172	3.02905107490487	0.000675521056960695	0.560008119476111	NA	0.194428212252022	NA	0.452997560643813	0.177832406511662	-0.51860802106363	0.268172535711291	-0.23013583878767	-0.603630028137468	0.0676529342091862	0.256788007109968
ANXA3	0.515983305852912	1.11974392084119	0.606348056827852	0.366964277022624	0.020865705792105	0.758391714149974	0.96288491926802	1.52328340063217	1.96591363886882	1.27171366027685	1.32838181140657	0.652109574172093	1.46134909918848	0.234210775002841	NA	0.136791842311994	0.233889042890189	0.102051903718658	0.311600440511726	0.185445415969556	0.201610579013653	0.284614268403415	0.0676178093339161	0.885106334221533	1.3369860830133	0.557550592539022	-0.101189031465047	0.915010063431377	-0.0501270709465635	0.657247145163821	0.979037243374373	1.08675210548235	0.50700164551537	-0.0624170353136676	0.175618730299388	0.541036964279437	0.0917479138900527	1.5460360606448	0.678375620800248	0.298168464335151	0.760141023210061	0.148017388852691	-0.720146461794036	0.482738255166936	0.0723157966051627	0.51893120821741
ZNF485	-0.49325142004504	0.0457730336685399	0.0052473512396428	NA	NA	-0.243021680968628	-0.313002784606383	-0.0766292302453265	-0.223088167808977	-0.265877336235813	-0.147923440411476	-0.231943370819408	-0.239299551507043	NA	-0.103154703655122	-0.0231412647170523	-0.137375514421966	-0.0438146416092548	-0.0724447294094396	-0.0358888671855059	-0.0378333343647562	-0.00199827418851301	0.00661504762505356	NA	-0.057129843360096	-0.0594436715084449	0.203005174977776	-0.0699765137197584	0.140548466974628	-0.115517829361632	-0.239729410695963	-0.124636966319449	-0.142659753600465	-0.000246653409560973	0.0212199191061636	-0.0665007419455923	NA	0.091757854288919	0.0199201419059394	-0.0979666605561478	-0.0484229321818858	-0.0649047894254792	-0.446360054172064	-0.106983505776785	-0.143155296830772	-0.0102452780735587
CDH13	0.392887525514562	0.0276568081732362	-0.0511345457179647	0.0117619237736562	0.00654734946373122	-0.145693116115317	-0.00705644418633299	-0.0286064475337244	0.0435892716641291	0.00979008169429042	-0.0022292954680315	-0.0141595163881111	-0.00758446416982994	-0.169048531696913	0.0432283546903025	0.139239314911256	-0.0096837460700264	0.0273170509178243	-0.10911676989329	0.0419250924784244	0.000560675598541695	-0.00502167217423759	0.00875416884495255	0.265790378898903	-0.0177607527160388	-0.0867690304934774	-0.045412070628177	-0.111851416069222	0.198332440926313	0.0923743378085694	0.00886238971322001	0.0867320905419764	0.189182731344724	-0.000143700951051809	0.00165040881005741	-0.0842716653655935	NA	-0.00641766180717717	-0.0105687136470063	0.000240264754195879	0.0157457506291179	-0.0104939684657642	0.06059021864448	0.000224108425231509	-0.00225770484555096	-0.00742696332309142
DOCK10	-0.263454294690044	-0.317693868505995	-0.242205103052862	-0.277755939935897	-0.0992016967245525	-0.227679546055997	-0.323532548952996	-0.703622983751719	-1.32516681603912	-0.527526675217963	-0.487323640304965	-0.305918623999154	-0.355395983372787	-0.504082079181184	-0.909419482795302	0.0270734528536657	-0.230164490352728	-0.104738504104684	-0.0426718556888336	-0.0986407864318358	-0.0528498834742003	-0.0879041313536144	-0.0475750856262354	0.00371222811065805	-0.290351166369521	-0.00688072055162943	0.0613660298009976	0.111321308716206	0.0923386789674538	-0.21967784032134	-0.545650223534674	-0.440830754547056	-0.172516666623359	-0.0350987667582707	-0.0825562897456276	-0.0158319588286169	0.0943937890474624	0.162413235492517	-0.0801773209959708	-0.0916552629815181	-0.0295216318028141	-0.0174296210303367	-0.168244498614106	-0.0503061204808744	-0.11507530347308	-0.159579952380498
EPO	0.3979041814943	0.0235399242548904	0.00740571844652822	0.0110726284686122	0.0752098071304715	0.0461240107121559	0.170609424106383	-0.111365013890882	-0.119428774962043	0.000353600133123606	-0.0116657770291983	-0.0130567910304221	1.36058981800056e-05	0.31738868529151	0.0388250411812329	0.181483613148313	0.107754406655334	-0.0342676181671773	-0.16542217391576	-0.029559641467893	-0.00625858839019642	-0.00276285963467309	-0.00295529184480146	0.0829231407084508	0.0173192890841467	0.0705097500759232	0.130356398826383	-0.230661341696922	-0.160854353930556	-0.209916955046849	0.103478573608863	-0.151875096240677	-0.0298852624437503	0.00472149568683748	-0.00465369328180029	0.00138905089430949	NA	-0.0219744440746482	-4.74399196096067e-06	0.000240264754195879	0.0571416154155379	-0.000118805152929919	0.000203121543649236	0.000224108425231509	0.00057825898064553	-0.00190942915133192
LUC7L2	-0.206636875073353	-0.0938951549433767	-0.0545567706507885	-0.0873634044949974	-0.0383547182958526	0.0679996894736961	0.0737720321070346	-0.414461635110182	-0.177714659029957	-0.213332356586851	-0.00285739331842219	-0.0130090486589514	-0.00435834239156497	0.0933644679604221	0.0281071893309661	-0.0478451037980064	-0.166343219467578	-0.07221481329098	-0.0714269611660889	-0.0826222519475602	-0.0051105579099135	0.0198167613831785	-0.0182758048340226	-0.0136331046762429	-0.12919871111898	-0.14281258992538	-0.120097381148388	-0.211372626303877	-0.213664448232166	-0.0358499678168549	0.218465191154111	-0.143237189576188	0.0279032680054149	-0.0328010985772995	-0.0188673536824636	-0.0157655263183337	0.0180930682964243	-0.133031438278692	-0.100545746280548	0.172609934036869	-0.0322515845977333	0.0682488441223178	0.335501806196026	0.0992496691811482	0.190599820577717	0.0412707055080953
HLA-F	-0.251960751295913	-0.0473836484126718	0.0652680112786135	-0.0740415002762167	-0.0927091386574976	-0.134453045664496	-0.115505983115284	0.0518482707327356	-0.654587748342384	0.0837578179892136	0.136792614094847	0.315858596041983	0.609726786941471	0.113939308484222	0.271374797170409	-0.0323859860966654	-0.0279596677968221	0.139719862414756	0.137207437001459	0.0103566503014844	0.0539233017869036	-0.0246617611646792	-0.103015007624702	-0.129853960692882	0.295202716147866	0.43666608037347	-0.0801548615471537	0.10069264329317	0.141966871355429	0.178978932298768	0.0662678644486962	-0.0827807364462061	-0.254066747245151	0.0908734629811793	-0.0417646530238955	-0.125650834548276	-0.158858444660398	-0.4372901972263	0.0433274150695534	0.0141784778737709	0.0969653047965251	-0.172469835230694	-0.233176279057025	0.00628828449135818	-0.125296940982215	0.0554794120004332
ANXA7	-0.159209117601336	-0.0356590413010957	-0.0794972876918327	0.0348234351406541	-0.0061915377219496	-0.0824284760942415	-0.0533968993101385	-0.133027120442964	-0.496125269962323	0.0229421292774571	0.0105264525826564	-0.066161535012079	-0.068575942352215	-0.119066051880169	-0.133047600333607	0.0672722968304226	-0.0913236336474536	-0.12805824716789	-0.0072854127390516	-0.0601222466231647	0.0049234857777976	-0.00527620385701556	0.00415533962486388	-0.108349809572121	-0.104660180796626	-0.0492123268008833	0.0724916480251935	-0.481049208822535	-0.0269082357375776	-0.291197299884388	-0.00802278794557128	-0.0269789797368701	-0.108061580025629	-0.0500732991684806	-0.0113176515891738	-0.0958590260719936	0.0305661793836855	0.148927754266752	-0.129241770799023	0.159469728649137	0.0240613215346612	0.00513349433253662	0.120282613036246	0.089686317819495	0.0348208221178585	-0.0252140466084793
DGKD	-0.29214458953093	-0.237518549564383	0.0853607661599391	-0.0546257194915915	0.0354265384803146	-0.019763601064647	-0.0607315771809053	-0.0197816031172351	0.0854281462354412	0.0516629436475658	0.0271122489275569	-0.00948856277128182	-0.0398674698435039	-0.00103699587182971	-0.0597935109578022	0.0237528460085812	0.0286942016320212	-0.141676776369313	-0.112686242976589	-0.0929469026762573	0.0056718606553555	-0.0478805081604192	-0.0473745727072898	-0.00955488652971851	-0.125377775559712	-0.101335697699903	-0.120615294925762	-0.142408412184547	0.0503507090047951	-0.149726114782533	-0.0337614580759741	0.143117350934344	-0.013069456919823	-0.102015396636426	-0.0151060087339513	-0.07264356167788	-0.0424648318821843	-0.580482937568864	0.0402150008836906	0.0630929492784462	0.353963946221559	-0.0342012315131521	-0.153731457107472	0.12849289171382	-0.0590679138974858	0.0670467755925737
OLFM4	0.609002210010171	-0.00593849129855867	0.308307962413171	0.0934762758558984	0.0637476397035919	1.30399001650277	2.54852810451693	1.21313352675322	2.14072386454972	0.999689130312882	1.06166339792771	0.259679771657543	0.518204862006399	0.336181829917063	0.205402617674254	0.246078049647389	0.149050896846552	0.0761197780412353	0.444521881052756	0.239970731520025	0.10709736534296	-0.11405070231585	-0.0673491484593013	0.0139781877604419	0.707741823531706	0.630171303130286	-0.099282559154237	0.554238955056907	0.997856785112251	1.10100557780945	1.02558703230229	2.96698388359682	3.12749170360441	-0.0447046311628131	0.179502868834958	0.689949938262662	0.304515695159074	1.23104939477141	0.186850715679246	0.0711774093962616	-0.128063665133997	-0.0818718720040587	-0.272646164119012	-0.278710407645414	-0.167095736340654	0.0658988708913471
PCDHA6	0.409313905357613	-0.0156761344510592	0.00839765777982273	-0.00578943241097508	-0.0233752594410546	NA	NA	-0.00375076500501323	0.0250812097398558	-0.0272680671624148	0.0660140970411179	0.000693427852061958	0.00580917561739613	0.508058998453961	-0.0102982461262101	NA	NA	NA	NA	NA	NA	NA	NA	NA	-0.0108434592860981	0.0666347408547007	0.0304833281493297	-0.0901007849234307	-0.0373144170611638	0.0160497167650803	-0.00882979666653346	-0.0377585174825797	-0.139522229808739	NA	-0.00214906657136767	-0.0214490902627005	NA	-0.038624461368433	0.0194963677258819	0.0732702964948178	-0.0414541559373635	0.00521952722733201	0.0707864566549565	-0.0415463581350044	0.0119813870083928	0.00943154731559446
FAP	0.345499835288513	0.103814803943471	0.0099920576377404	-0.0456079664023826	-0.087395666844955	0.0109173839546442	0.118963313432208	-0.0481824408193931	-0.00384103653141386	0.142451274212693	-0.0226717725315175	-0.00546006935291951	-0.00272662871942627	0.05452607940845	0.00436477472844144	0.378913947156745	-0.0149366009683869	0.109306335121355	-0.0857290403331789	0.0251443682455063	0.011989688181286	-0.00552787091304835	0.00761227421308014	-0.144143924140168	-0.411110469462079	0.131376925510657	-0.382509440224251	-0.0407414124749426	0.211655587028332	0.0764771458758868	0.0177020694739345	-0.0394012635734417	0.0524047168178939	0.0771448407739775	0.000368732383788589	-0.0093768495040532	0.20462888503405	-0.0671916836775694	0.000116552278792198	0.131163589357778	0.0440800255209846	0.00399104200564936	0.119082778829584	0.000224108425231509	0.0195670433096603	0.0225018670562292
GSR	-0.482327116118772	0.172997413204664	0.0199979542123144	0.188792158191808	0.174006836527798	0.0273490173546945	0.0380362911801997	0.0953191259439458	0.744623118340884	0.153583263547574	0.0826718231755682	0.0553186627502412	0.066285820454239	-0.0985750926240069	0.0391312224082474	-0.0435564512886443	-0.0406560301569296	-0.0385283960151554	0.0129125027961001	-0.02824198251159	0.0527121868135818	0.030781897572661	-0.00547687346306122	-0.0892731572769934	0.462604099128401	0.169628161081942	-0.129281623999737	-0.359225687081246	0.174649027151735	-0.0170177820473659	0.332050955660954	0.204965944899553	0.121741004446044	-0.143476011695242	-0.0128150186437454	-0.0205128096529899	0.00438376882734631	-0.242014161779004	0.00519193873505397	0.0799255918430782	0.00530748025946459	0.160572498838647	0.290276310689201	-0.0206084427842485	0.0960261498497512	-0.00929112396620874
TEC	-0.472024683066923	0.141850966599921	0.0278078102920447	0.0399963235116652	-0.0431961702603952	0.063064854419622	0.0803120622789841	0.246326407371088	0.00664137802801347	0.100810075415886	0.251041609508953	0.00608082565058411	-0.0207437699777947	0.259159307258514	0.0636369252322827	0.243921430992047	-0.0723959933786874	-0.232245186015564	-0.132231529276872	-0.00815713498732986	0.000211507012974632	-0.00651119747158576	-0.0212822169712204	0.10951322886626	0.335207213305721	-0.0153836683209513	0.127052726839375	-0.0671919694347612	0.0295729007001272	-0.020312734253417	-0.0937434308095884	-0.0707146009661983	-0.162825082304623	-0.110378921443854	-0.0065235732879549	0.0436300133117816	NA	0.0672639842414763	0.264554588712347	-0.0316009824020435	-0.0722363595593986	-0.0608578821412824	-0.0477592227731494	-0.175138097449437	-0.0504952442066972	-0.0402460083428806
S100A12	0.422247243854362	0.78283076819762	0.673509343446802	0.409384816252316	0.0609549305261174	0.522112721665725	0.469988513110726	2.29673370802991	2.79099625504568	1.29711333121163	1.11164158526752	0.42370724938779	0.944271511410488	0.00385883058337833	1.52484086363745	-0.127803025978186	-0.0367092195864296	0.144306636577818	0.0428411180088843	0.0509324650989302	0.159640520016551	0.564460647333331	0.323015396645787	1.56337132222745	0.469272439623096	0.587090913491343	-0.42187312787851	1.05571138991107	0.215652436813037	0.0649786180117051	0.519531563314589	1.29517707668105	0.613128782091452	-0.0788185969383023	0.389644831930816	0.424727359727711	-0.154638024778584	0.72898510060574	0.00888031678063709	-0.773149179089365	0.297798428408787	0.00306633409249215	-0.948026859393419	0.148226087536281	-0.0844529049313039	-0.10486609470474
CYP21A2	0.401920009628465	0.120317800478481	0.00432894214349545	0.032680643556436	0.0443980411626358	0.278455404089285	1.02625798047986	0.138851964749606	0.200868258355612	0.011461557886991	0.0893323977075806	0.01077819651383	0.0375052750410001	0.259466717630786	-0.00406850881017491	-0.0611790156870261	0.162267642776256	0.0437786623420038	-0.030753085280376	0.0511593702159721	-0.0102715162939785	-0.103526238003553	-0.0532605261793303	0.291517971443626	0.0577219763784266	0.0806987695052875	0.014930073598539	0.0209590360465867	-0.044408902809692	0.0275454939973082	0.111350656153466	-0.0466529793400968	-0.110305374202226	0.0097461174937818	0.0070308039111924	-0.0698920274720593	-0.0416480158257489	-0.0301602737921308	-0.0882277869463668	-0.0142283214018092	-0.150369791581208	0.0726814191018424	0.0439813805424204	-0.0700863015237558	0.0862226472116435	-0.00429856773171194
WDR11	-0.358309752333018	-0.0336365328919919	NA	-0.104668269560818	-0.121719729279699	-0.204678253385855	-0.115855860256459	-0.702645865177721	-0.568190647784113	-0.423088932413413	-0.133154827158622	-0.010521571285259	-0.193116854591338	-0.0824380523032692	-0.170369028816003	0.0285833551857673	-0.0721648728304765	-0.180208694540287	-0.0475298903268965	-0.0538376794260975	NA	NA	NA	NA	-0.0311573557921827	-0.075334187161056	0.0265456277394575	0.324104776006887	0.0256346052021703	-0.145200201608618	-0.281349156177096	0.0448966730767344	-0.13992055765987	-0.0924747151380486	0.0230446774531995	-0.111126417521988	0.0426491650913154	-0.0352807474285224	0.246522061178786	-0.0348144002573649	0.144040519848076	0.0894856281217609	-0.395868422295871	-0.20703010450281	-0.191327922932981	-0.00375988155328568
ZNF207	-0.13697841027236	-0.00510801907198485	-0.074961264556435	-0.0524242989032752	-0.0683877366155923	0.102514258764337	-0.0911136357943983	0.125509422135574	-0.220673368661406	0.0330003370482127	0.0460440647298351	0.0707326685922446	0.0564575816069999	-0.0327423711335525	-0.351536566171602	0.0222380981533577	0.0516128873252809	0.00169286596623387	0.0362236673069189	-0.0253510462936771	-0.023059706139633	0.0143079515467596	0.0825039087076577	-0.172772321179278	0.00256661097425549	0.055930681246526	0.0589447070153139	-0.34748891948112	0.120111398810913	-0.0838425353192202	-0.127927721411075	-0.051901739449898	-0.0554545085514693	-0.0295839729540521	-0.0257962817606947	-0.0527899013906134	0.040765499129188	0.0242006020432762	-0.00908937171263242	-0.0462961144036416	-0.0247846377509303	-0.050508277745595	0.0644472280755452	-0.00678390110197626	-0.036029728734915	-0.0122808647938246
TBRG1	-0.13520203144295	-0.0595909908775045	0.0161969431740615	NA	NA	-0.132782001547922	0.042381079483717	0.0212580276951543	-0.00655759122802182	-0.108732154752098	0.0804405502014186	-0.022616204029445	0.038062584737481	NA	-0.0483555464223722	0.0122525662144025	-0.049239147177476	-0.0543065872532258	-0.0256741641893478	-0.0321421012499884	0.0218020270161001	0.0408888383917668	0.0313257638648566	-0.0913394015979884	-0.0874797540300486	-0.0956686872903177	-0.162683418369468	-0.213151180054748	-0.0313752582142721	0.0603447773130802	-0.037029015128772	-0.0549766459056328	0.0110775323261776	-0.0202501583136615	0.0183875159670563	-0.00473115822679429	0.0372675056908022	-0.165869848893747	0.037766562962681	-0.0647524797628811	-0.00202171331230107	-0.0816835901990319	-0.0288411680886843	-0.123285888739486	-0.013564930302746	0.0153506923443106
PVALB	0.462882372718878	0.22994816216399	0.0737209798746336	0.268918637794928	0.0576102511341259	0.824140690839341	0.640195696325608	0.0160564162678089	0.518769453800914	-0.484484559650775	-0.0810717347025188	0.195112161390138	-0.0733232047720108	0.0147508395050866	0.309650198925392	-0.183744250195853	0.27573647738048	0.141378437996094	-0.0865325333093793	0.0767677573426345	0.0328754284098801	-0.0504100646946136	0.0293652184963008	0.0443409074236849	-0.0886310817409318	0.19505425972392	0.0317969738263369	1.64275584212318	-1.2657015835144	-0.348643089787145	0.731665794421452	-0.284871815631208	-0.412575206164488	-0.0981228544322339	-0.131006447349344	0.272839909958127	-0.0725516596452254	-0.239671418124569	-0.0928666158570237	-0.0375247182612997	0.164704499873307	0.381011585108678	-0.0678656731448087	0.269997669339368	0.0719169413780362	0.015820302016074
EIF4ENIF1	-0.158802616417768	-0.113585875504467	-0.0764738008522586	-0.0335837444897846	0.0173217961829775	-0.12137967506566	-0.110349972763352	-0.0963681611814263	-0.0640880621495443	0.0100723078831486	-0.0642823508468681	-0.0138599004694037	-0.030350108831219	-0.199622509312126	-0.122563902896788	0.031263183274024	-0.0510165412371363	-0.113835938212879	-0.018615274405195	-0.0565072215175593	0.022721075738818	-0.0440032053528154	-0.0207200536705478	-0.208359244939292	-0.0113193769601534	-0.117550888511134	0.0173105458120822	-0.1255471120947	0.0688697827069887	-0.159752440499329	-0.0505952710252685	-0.0102952354447688	0.0445329392324317	-0.0510777057317697	-0.0771361690740631	0.058910922799438	0.00560197349532987	-0.0285253776656941	-0.0240474744683573	-0.135106489905291	0.0884075278591957	-0.0727006995732946	0.0531500631155961	-0.0172927832885503	-0.0337336804964191	-0.0408527526672837
IL2RB	-0.291002810530583	-0.242392574746467	-0.619970554292861	-0.260202721879456	-0.131613559220215	-0.285171461691267	-0.38682478564036	-1.90216053595309	-2.78636203671786	-0.884414361963564	-0.769328861476166	-0.300364483082581	-0.818342473749136	-0.168787341294554	-0.827127729565753	0.0856853347051208	-0.0677920352077001	-0.19157583760494	-0.0238369681528309	-0.0803591671362308	-0.0453120235848843	-0.00650093558579074	0.0875957545208138	-0.00401732083500557	-0.650129821991265	-0.144951933705596	-0.108362965288198	1.21085801139966	-0.120845772140037	-0.428183031641734	-0.910538939536772	-0.603723247122983	-0.480999358137187	-0.0533835540484488	-0.283340963911415	-0.0127282109123921	-0.0845325620114062	-0.344057848267649	-0.0375529533403554	-0.171368908053514	-0.133408896893653	0.0897607059696592	-0.160819558710972	-0.208708463291395	-0.0137195809428513	-0.128562818763145
DDOST	-0.143888684252169	-0.0846829716928405	-0.1550278324824	-0.0650988006204215	-0.0406661808565908	-0.159149797988066	0.0815191180384829	-0.170326652138157	-0.819828655228557	-0.0390669780652868	-0.0224104223725931	0.0340827898090286	0.0212151838875958	-0.0620855931635664	-0.056986245881217	-0.0243314959287213	-0.168866603024809	0.00240633373777794	0.0378883106548195	-0.0392329173506294	0.00703948601593736	-0.0508276360934777	-0.120458144755411	-0.546145146986567	-0.0119189512607057	0.0196411682281567	-0.00627232700259202	-0.523970946305971	0.0597240391744607	-0.114442651108847	-0.284029734549295	0.0235967921060908	-0.0958047049448195	0.0119937852766444	-0.0967344732510376	-0.176079220466526	-0.0770059674707517	-0.489539115902165	0.184113233799269	0.243439925440801	0.158026753264505	0.104240711716024	0.529768452715208	-0.109656070060755	0.058371060542746	0.122708995216661
CAT	-0.262335108605811	0.361882644456405	0.206912023505709	-0.00720407378366163	-0.00949151099734211	-0.328387526178205	-0.0764823438709289	-0.865302635826844	-0.120825334784103	-0.0508478036985243	-0.0218163768256665	0.225802375105439	-0.164589495693368	-0.247068911715148	-0.03695359015019	-0.000141831920451282	0.0104404104897421	0.0417600788807235	0.0752815667141831	0.00237625317308423	0.0292345918865919	0.206951540446967	0.0263771836444451	-0.685451561725989	-0.284531277203977	-0.098736390248247	-0.334775800947455	0.216794196710416	0.212173905323174	-0.57539681704359	0.207136743831655	-0.00323053264649464	-0.193473907212412	-0.109828112838056	0.0912233630067611	-0.00992915328058465	-0.0355562190019719	0.0630317712269518	0.154680219668496	-0.130061630427538	0.0677969275121839	-0.0460417018865822	-0.457707121951174	0.0766133990642405	-0.153616247776913	-0.00826170699231073
SRPR	-0.126882241756667	-0.0313798031397662	-0.0136791900758879	0.00753892867899986	-0.0846753309263863	-0.136728903496895	0.0598500454858882	-0.230557947455271	-0.268441717676679	0.0652939501283113	0.031635367036408	0.0488414778907047	0.0207214748704344	0.053541994772277	0.0626575055911136	0.00476311731384976	0.00774374022859578	-0.105690312606326	0.0774003580250427	-0.0556544178363466	0.00874068601244055	-0.0132898317455773	0.103658976736763	-0.714969535162721	-0.0216062543742948	0.00229404724074064	0.0715394642678472	-0.250444232700227	-0.123937358147583	-0.0557107249609841	0.0569811417443816	0.0604483624612915	0.180335856559693	-0.0528109395099316	-0.191318514180663	0.101446512433938	0.0464894861094518	-0.778674977013149	0.147315077215566	0.266270131248464	0.161534841576483	0.0227571514680316	0.508291796238225	-0.0277726221734798	0.0984725474375178	0.144900999322015
DAPK3	-0.13747844430391	-0.00838092842618567	0.0298832327089682	-0.00503511839079663	0.0826239894382563	0.0866625059171516	0.115373803327291	0.493765183038541	0.512352217284299	0.247759375845677	-0.0423937733721403	0.00343770430838419	-0.0151784036056399	0.118181666928616	0.0198623021617506	-0.183252629539635	-0.0606968759599001	0.137405355642473	0.0412689127830837	0.0163232034340046	0.0532766390950152	0.015413562910466	-0.138752380787064	-0.142833923880495	-0.103484052432524	-0.0171455782948434	-0.168071046781028	-0.557270094143464	-0.171697721551907	-0.210746468193891	-0.0327409776177748	0.102889178458636	0.041878206585323	0.00633908658941231	-0.0445277596963681	-0.0282625190910539	-0.00341838233455241	-0.0777833233364208	0.20024049148046	-0.134071714676185	0.108261430722278	-0.206925406015389	-0.285533161946666	-0.0348244749884671	0.0130714558990207	0.249075067981757
GOT2	-0.165134399888279	-0.266099008307391	-0.300282534185842	-0.117823681336869	-0.172753355128671	-0.234647390868885	-0.317308759589231	-0.120666268995185	-0.832489006331948	-0.313812004573381	-0.20403325252324	-0.129075412659807	-0.398311526227874	-0.111145679478073	-0.137697669531292	-0.0015454957706912	-0.0749831960718687	0.00241122949962825	0.0889283775401594	-0.042735797040482	-0.0232275544973739	0.00232810296801432	0.0224357883138737	-0.313370722830585	-0.197687192952373	-0.0238360993356002	0.0760607208323784	0.171096115120996	0.112483205074033	-0.141485855268764	-0.262089466074339	-0.142102712269848	0.152477960706812	0.112985413398583	-0.186720018822806	0.0540211291306	0.0340833453650835	-0.665077360006192	-0.00813464128678373	-0.00762067504493323	0.0521127665183031	-0.065004971095824	0.275455849760405	-0.00923231939627561	-0.0111555432993134	-0.0376005956829341
CDH4	0.303556056614999	0.046952302340235	-0.00926080276643177	0.0117517146492837	-0.0250813309296479	-0.130246587976997	0.0594924514779636	-0.144598686345272	-0.0624879930239904	0.0258093658260046	0.0133298579852806	0.0060106271008373	0.0319095219736662	0.0680358048538816	0.0151594464995555	-0.0181942385549625	-0.172654412555653	0.197031137030349	-0.0542542852591498	-0.0104164918461769	0.00762052652577444	0.0027183371195895	0.00789715166220478	0.221901674590192	-0.118943102811707	-0.0497978749677381	-0.175525059736987	0.0451852967354144	0.0928196279973885	0.063514882255107	-0.0887363233493614	-0.115329644505484	-0.0501644178332457	0.030982244192508	-0.0257093060296732	-0.0191262167277655	NA	-0.0721011039261655	-0.0343155007582504	-0.0237348241936428	0.024457663298988	-0.0367722644295332	-0.0245707650324472	0.000224108425231509	-0.0022345654308818	-0.010754054004675
CTSC	-0.224889813885157	0.0472526032624984	0.0725320306631805	0.0583368820238472	0.0744396717239739	0.00816195838321846	0.0487443171352584	0.264950395924954	0.874349402616954	0.246005353654126	0.17294465806491	0.156324763130975	0.187855366514318	0.0784786190431745	0.21573608179376	0.0106199891202948	0.0689150970811762	0.0328800305023697	0.0478218917879774	0.0175988561349977	0.0410291142228515	0.0305044039365084	-0.01288767375718	-0.501306923528415	0.0570441673379715	0.0158584483355127	-0.136926623274073	-0.134689273206448	0.0624439507178442	-0.23191016902823	0.199719369285139	-0.0311766676623253	-0.122065605639269	0.00357285406012797	-0.0125974061454495	-0.0919740188802556	-0.11679776106312	-0.10220969602187	0.23008359386618	0.218530783353218	0.259814028016306	0.0463018984717331	-0.0238864675931521	0.183316897031161	0.0884672624127723	0.241108839869888
UBAP2L	-0.165249641472309	-0.12765064119597	-0.0575115484272955	-0.0466573795281452	-0.0664173059434548	-0.196332220127527	-0.0215926393551884	-0.354682703721515	-0.24898829240325	0.0331930307032295	-0.161838090876588	-0.0926531194947208	-0.0458181714037756	0.0495082786885164	-0.0182524143277747	-0.0698499517597992	0.0706056260976076	0.113727551762135	0.0059330643461391	0.028860483739095	-0.00739382459265009	-0.0160345881113845	0.00277505973844019	0.0905507327280829	-0.0655136346714389	0.0430037507796378	-0.113660244867397	-0.208409239396085	0.13902329141368	-0.0513985988387776	-0.222833768097015	-0.0408429346077058	-0.205496490122196	-0.00788995697577457	-0.15233601229387	0.0551439529373977	-0.0160295303822443	-0.429102784944509	-0.0843591844232562	0.0758201981209655	0.149748078803555	-0.204808667351134	-0.146944942092256	-0.0779137424829713	-0.1317722054109	-0.0231460566772513
ACBD6	-0.177089654466747	-0.126691458288987	0.0390317490064742	NA	NA	-0.103003802331204	-0.138850136477855	0.013241962320557	-0.0818433994977904	0.00923376491377578	-0.107552548837631	-0.107445249370842	-0.496274882750057	NA	-0.0581821258109225	0.0311945606681013	-0.155732644542445	-0.00552649459871478	-0.0889001097900458	-0.0398070293141029	-0.0322919492501589	-0.0241467296288427	-0.0157784452889247	-0.321879725590338	0.0784154322970688	-0.0344175050041971	0.367312940359584	-0.337431588386097	0.0915515684696637	-0.15098684217678	-0.14697792352435	-0.0877474655448664	-0.16107797846483	-0.105162060624861	-0.0406770451432853	-0.0583237728983906	-0.00143451222384557	-0.1122304338065	0.370260862534245	-0.222869233642575	0.183726136645999	-0.11093550183097	-0.212479754622977	-0.0909515134269899	-0.214442978013867	0.0890273962300388
SUMF1	-0.160874009304046	0.086062507371517	0.136987124582746	NA	NA	-0.21329197565541	-0.100114105943769	-0.458966080611701	0.456693146998194	0.2497934829306	0.222075086179791	0.0407635153391063	0.235318581084893	NA	-0.241084259654101	-0.0208412435056107	-0.0953265774293501	-0.00415228545792781	0.0636444945082449	-0.0246391180926787	0.0512407994899732	0.0320395394853768	0.0563377279737292	-0.344595161611901	0.098776078060002	0.0367993481068499	0.146428500184602	-0.281767830214911	0.00920650374686873	-0.223530156955538	0.091517881215192	0.292139657768933	-0.0455596067946356	-0.0432473907863751	0.0294563720753256	-0.0236000987645346	0.0147856441921387	-0.256612713870859	0.0590295304477287	-0.00899897614962961	-0.155765168561361	0.0265014694192348	-0.140781709402692	-0.0398721712821488	-0.0399081572057541	-0.00174808944725738
CRH	0.367990606329037	-0.0341189231254721	-0.0372918387262379	0.0365541605509472	0.0275930870234835	0.0225953313239589	-0.0996783285516716	0.319217260785318	0.107323869901194	-0.0152418267357755	0.0285353870756555	0.0218088212175261	0.00943239744932344	0.0392040001892958	-0.00978972008617474	0.0484860394933608	0.0496544026942983	0.353697818722021	-0.0637042861939257	0.107466378020316	0.00549100422016442	0.014736294001939	0.0253588733834942	0.224467418171625	0.0195439778241666	0.0454944519652444	-0.106695005710638	0.263004176833212	-0.0672478865707297	-0.205961674332053	0.13000154533324	0.0516929615258966	0.0484341503555222	0.010862472096244	-0.00595336885159127	0.0486914086412763	NA	0.0481584887850257	0.136166147478093	-0.283487311551392	0.00880013081093478	-0.162423165909676	-0.353172556329716	-0.0199139170095989	-0.234158485339628	-0.0772271304795311
RHEB	0.22458272793144	0.110092379717506	0.154372518656356	0.0342444795849477	0.120130242521342	0.109667812265656	0.0299178902860947	0.180435743008542	0.190159500911989	0.108995052275665	0.0875020195339515	0.0523203343926408	0.14643982112637	-0.118157325197734	-0.0608214010133715	-0.0333349167138425	-0.135440353945119	-0.0329080286765778	0.059494201339938	-0.026846742178654	0.0301520160434942	0.00017984754347174	-0.0269507715629575	-0.121399323895673	0.150243582740964	0.0640722723280556	-0.0166603387728188	-0.0483166530210711	0.276514615264807	-0.07995780500394	-0.0551231292340946	0.103880933092528	-0.168525405281324	0.0740546115140604	0.0974954561222964	-0.0841924615445867	0.0557236071593945	0.439926420880706	0.105172429185297	0.0595223218218462	0.160961845712556	-0.0322482464010229	-0.186320019935829	0.0227190799014867	-0.0376332161589477	0.0909482383580026
ACTG1	-0.166850977708448	-0.0763880310353705	-0.752268852962749	0.00706401857266608	0.00203833459628263	-0.163764385573885	-0.0988714189817626	0.149439222344022	0.0751112973320368	-0.105501996806767	0.0727541231747505	0.0377902082480332	0.0313097657046611	-0.0607520676999391	0.0731375157468676	-0.0586919981451157	-0.136875007740938	-0.0419711197558422	0.044267735355514	-0.0921086089709434	0.00984649711402557	0.000650669233455338	0.0102958127340863	-1.19282644951264	0.0519578819165935	-0.00184145274412958	-0.054815755840951	0.0455008328914075	0.135364284815132	-0.0611330760971242	0.100681443718737	0.0163015489928872	0.0165334148584321	-0.0134320541511959	0.000509611648584726	0.0371534625214102	0.0493963431063458	-0.0518504060793056	0.0182182426492073	-0.0194420678589262	-0.153756421343651	-0.0242790421269977	0.0472772101712893	0.0558793514954303	0.0224261831898238	-0.0198766553245672
ORM1	0.430336537963681	0.697791167127231	0.327496044607823	0.0929892011910994	-0.0311379878418222	0.703913762851099	1.65373789802198	0.824907585943703	2.11931156538069	1.26752712717785	0.358021996485348	-0.223935072043115	-0.309335043089043	0.102116087935713	0.597010523198083	-0.115030993966567	0.0303038149675014	-0.0709635915790368	0.0325745596794725	0.011090510205614	0.180861775988074	0.262157423050669	0.244183977070133	0.0724496246642525	-0.226134393361329	-0.642170160019416	0.0169273266203485	-0.192969913668463	-1.04756309387094	-0.2126378817825	1.46735092070893	1.41407565366388	0.626152952648698	-0.0899650855063374	0.436433489781206	0.436666359298202	0.190193680498826	0.109380672832867	0.262729313912666	0.0445160330102839	0.0649862541613219	0.699625765637407	0.169805843715077	0.643993065325797	0.901025221622868	0.331887526172121
LANCL2	-0.301125197196438	-0.0233200192746055	0.0326434363960772	0.0209420996577678	0.0122366728268719	-0.0761500999582641	-0.278830062915599	-0.183297960932875	-0.180191761925934	0.0152508101576659	-0.123143401354912	-0.0722400362479499	-0.154961861535625	-0.166975254396637	-0.12398401057514	-0.0970755325061674	-0.160567908839458	0.109808521736211	0.112660664382699	-0.032224439425434	-0.00576177760732039	-0.0102068590923441	0.0102939310909563	-0.328281064218915	0.0972142853351315	-0.073704499071603	0.145790666514179	-0.251941608707967	0.169117084936466	-0.0582030373494357	-0.121406058576831	0.0790388646839084	0.108374248229005	-0.0372619153262022	-0.0286980117595744	-0.00241237539310176	-0.011214279956073	-0.094957743979454	-0.0994555138635742	-0.172035698473326	-0.113155156490684	0.0284610122244761	-0.0694576744698508	-0.0912138863204192	0.0102654932001256	-0.0535871460900737
TXK	-0.26612905117364	-0.27220079874612	-0.10739878156021	-0.266165948359611	-0.138029464950133	-0.179219581905367	-0.122540749208858	-0.722711136806022	-1.51013162978559	-1.52528931277548	-0.894870925276324	-0.819441283957575	-1.19687401686313	-0.0998636618761513	-0.415116818753788	0.0663400432180625	-0.0779635600994492	-0.00647571231592252	-0.0593682455877504	-0.0348269903176228	-0.0133117800473705	-0.0653198392093313	-0.0755596327918499	-0.434490656867946	-0.651940613174748	-0.328242299291478	-0.0565175943964155	0.676428261027835	0.0732583997164339	-0.117239364194335	-0.64919708768098	-0.291823396797414	-0.0912214955727811	-0.119879027215154	0.0285000135719233	0.0179554165455238	-0.00518973748740359	-0.454073317767665	-0.0496099569812129	0.0484561047275458	0.28276218492814	-0.0191299483510556	-0.160302944076442	0.110023542700146	-0.0371147606023044	-0.0574047279780236
ISL1	0.347100154766938	-0.0637896768105641	-0.0177834728186502	-0.00788377575132477	-0.0526525785779194	0.00696495687955251	0.00828637108060148	-0.382264876329935	-0.131349275985987	0.058068199653119	0.0202316305379585	0.0179197257634702	-0.0148113329902902	-0.0217332637953464	0.00242999986479254	-0.148040561830182	0.21288761965201	0.647347743229872	-0.0494326630752928	0.0713175567497448	-0.00160290241473195	0.000760979058131372	0.00022828510482672	-0.0194536071527944	-0.0947340146000815	0.021998680154066	0.182720520934506	0.0314636118139863	-0.123920018282776	0.0767083920142502	0.0213496588276074	-0.0706801170001358	-0.193616387472836	0.00796189230908769	-0.0534255237408758	0.10200209977516	NA	0.073626710038041	-0.0137036582047904	0.000240264754195879	0.0515436354692848	-0.0718071619851284	0.167907976937528	0.000224108425231509	0.0253652249557068	0.0161302168384324
BLMH	-0.324149435047903	-0.144664640707778	-0.144123230413136	-0.0485213826175021	0.0133085808376931	-0.0745787304976881	-0.251871078377768	-0.40243896143774	-0.691557711304538	-0.38734768231973	-0.152415702602798	-0.222792493953727	-0.44483058703284	0.0166721339174546	NA	-0.0402124324502905	-0.145771962845402	-0.00813196460612688	-0.0265807910967442	-0.0429909532870609	-0.0139758980012355	-0.0345070248269601	-0.000793668004546334	-0.320940103466232	-0.223135413027499	-0.0241006443942774	0.0267953621925011	-0.126891405870188	0.126498438221695	-0.189480871421203	-0.190242908904319	0.0323111178510971	-0.234827851348269	-0.0410174134266569	-0.0483648829825867	0.00412690392951663	0.0310891074797444	0.0293608088551023	0.205909672448051	-0.193519512553921	-0.0345462400738927	0.219329539521763	-0.0202956332038116	-0.404119795191289	-0.0722242957330129	-0.0938588778607567
KIAA0753	-0.278238203379098	0.243678200509848	0.0554756997149105	0.00443000304254704	-0.0150483349390186	-0.0113869747943129	-0.276941206472861	0.0434799384093788	0.108543941922336	0.210977810301407	-0.0510085543755273	-0.0901361998568111	0.0655491380119228	0.402954117278225	-0.00666515487379937	-0.0458206586232706	-0.0192127495848736	0.00768517931324503	-0.0622785583044112	-0.029310749104657	0.00303925445829482	-0.0012672202383799	-0.0311314866144104	-0.246492151755387	-0.0232758708021552	0.071290285351925	-0.197104213377903	0.0423268896457473	0.313758231034441	-0.0447436347698091	0.0420410606949431	0.282980523774762	0.333278603564035	-0.23097439761986	-0.00100034926314296	-0.0733881465418757	0.0424460014948646	0.213067435637804	0.110450394669498	-0.04697896374164	0.0702546834709975	-0.315953844422359	-0.265690381037297	-0.105310520384041	-0.0745036865663542	0.0688377929388527
CTSO	-0.300447534757241	-0.0607300678488425	-0.016745095443085	-0.0684583909361192	-0.121230161946471	-0.304626856939643	-0.188833430031969	-0.712683638997727	-0.77497326039735	-0.236675397018672	-0.241139363221685	0.0830164569488701	0.0730094168088381	0.028228754052886	0.173212768615363	-0.0161006070864409	-0.0397001358861555	0.123700666711699	0.00810120902132629	-0.00622907828030263	-0.00132990311549031	-0.0165886885031137	0.0480451355557766	0.0154690002262479	0.232959376261881	0.109256061375209	0.214131731035891	0.169830739385645	0.200365782794682	-0.360342548427698	-0.230973485410881	-0.161034254805414	-0.421816188957309	-0.035800906626208	0.152838823203024	0.214448130461432	NA	0.163284969780199	-0.0485481702659762	-0.306789325088247	-0.138168744673268	-0.102012910948065	-0.711620460602454	-0.223041653219087	-0.227269505922334	-0.0620006196279563
BZRAP1	-0.491085368688227	0.0652596362439052	-0.0982310821337967	-0.0921903418376438	0.0101300059566487	-0.194249891223238	-0.160296788727203	-0.37023810880668	-0.377971073140947	-0.742741078990633	-0.44563274601966	-0.427625459175419	-0.485611339431562	-0.0468106369059113	0.0385124936092167	0.0503571363514534	0.0188656348674678	-0.0834901843285141	-0.115829386223611	-0.0110554228316879	-0.0414402628019664	0.0870465851466659	0.0382557946765807	0.203320617960302	0.218255901805741	-0.0871824697236773	0.182626587281919	-0.0278871097484163	-0.23623965289916	0.0112491322517803	-0.146080672058985	-0.29793407791781	-0.0793401082343398	-0.035557043928767	-0.110353426627017	-0.159658687968038	-0.155930232084545	0.0124633349849535	-0.0372731809131409	-0.146895945280315	-0.0281579508857841	0.213569572464173	-0.0473370375541664	0.0397347642406366	0.0693951756254259	-0.0520309756183825
ZFP91	-0.154480102534274	-0.107269568461132	-0.0715553324970757	NA	NA	-0.179322423218451	-0.00185355895386411	-0.0252606223268545	-0.153047340730999	0.187485753349135	0.0873423769035231	0.0424611461158781	0.233472418269213	NA	-0.247341217014823	-0.0802602335252326	-0.0832698104803654	-0.00599300361066202	0.0357346737770537	-0.0503262521730106	-0.0172885140694164	0.0326410369888993	0.0405674250952058	-0.425309886987359	0.0606182037624684	0.0284807206533552	0.0449348835248524	-0.147727944052796	0.121229351036523	-0.141906019020357	0.0147297845960448	0.0619848531496574	0.0728902798622396	-0.0441322980884183	-0.0161641744413184	-0.00611834459488506	-0.0458620812466483	-0.358365525865938	-0.0910858448232985	-0.214311511520266	0.125684747704939	0.0189788921371638	0.0237622371348096	0.188695994830306	0.0357725642088453	-0.0233258280621879
KLHDC1	0.294946893197789	-0.0275628097179471	0.132560383978903	NA	NA	-0.121443607011918	-0.396784739399913	-0.133040236257815	0.182400196013594	-0.0590105852305335	0.0899647772408599	-0.0625219395579936	-0.0205123474307179	NA	-0.0178320069141638	-0.0367239786999553	-0.153280785828717	-0.108544702909102	-0.160044641011405	-0.110990847655076	-0.0409588288055815	-0.0327749944944171	-0.0158295317047539	NA	-0.249845106223795	-0.048361931004321	-0.132213338398653	0.0228991894322102	0.255782390240856	0.0265295836341773	-0.0363200675145532	0.0425396634403729	0.0453784485987086	-0.143081806163313	0.00943845134214391	-0.035983591534847	NA	0.782896604430563	-0.0299029854380068	-0.0415208198130932	-0.0970878613127103	0.097804054290753	-0.000575364518510035	0.0251887431830243	-0.00041250966979319	-0.0346246625408827
EWSR1	-0.12299592547088	-0.102302115091316	-0.145872498627818	-0.0113824088674736	0.0483410685945859	-0.135315131502163	-0.02879335998909	0.125947062630387	-0.0487917585648529	0.130637182330139	0.136994183071029	-0.0486374870339666	0.145762721751281	-0.0982731634026412	-0.328667681118113	-0.0760907104416157	-0.08139238951591	0.0654515021905034	0.0650150280063668	-0.0232395258292016	0.00647843914912084	-0.0202608074401466	-0.0225504168304546	-0.271804163783064	-0.0779860110148121	-0.0131306430819132	-0.0445594542941674	-0.281143838742806	0.184326887307198	0.102640179488061	-0.0927413808973917	0.12805513970515	0.170750052610379	0.00844215588578656	-0.0525808076310637	-0.0802311792152483	-0.00145380299754632	-0.391748157477161	0.0331679861870312	0.0273790000885105	-0.00807504545551158	-0.106140555696745	0.0105266096243208	-0.067152747000321	-0.0263733255453996	0.0703652258681015
CRISP3	0.462556067409293	0.253719331730795	0.0570253339904049	0.106234176145775	0.0702455259106131	1.57161831431658	2.75125485560991	0.346307148041579	0.207205121517658	0.00217092689319584	0.133990079212423	0.00217407288698051	0.0321990575170532	0.375355247139252	0.0513912056660805	-0.0483175927290791	0.331733780367523	0.317402401954104	0.0251001637136473	0.119671435485677	-0.000801621457424529	-0.00042040882890853	-0.000312561641223832	NA	0.0564279979157858	0.00147913695906793	-0.0805391058405026	0.0999719494188691	0.168586834581444	0.243729317256535	0.271719616419051	1.10716891890217	0.615464582221872	-0.242351359901192	0.00751775385978437	0.915768306729875	NA	1.65849914575498	0.0497887722208771	0.15677250067522	0.0904740486152979	0.0797040569015089	-0.00451870850617691	-0.0874680323940508	-0.009748508615593	0.0476127430171725
ILKAP	-0.117644002827893	-0.158050520065707	-0.014367760344375	-0.144992006002907	0.00479984945518774	-0.143310806296214	-0.122432312667336	0.539845277902434	0.173502594178627	-0.181945340397349	-0.138961643191102	-0.121557737054846	-0.227356633908561	-0.127283254916661	-0.0390197272536706	-0.0638476371838226	-0.0396361608298471	0.0249857312316558	-0.0865824159946939	-0.0195046515158461	-0.00355827196895816	-0.0141855252005817	0.0236766295556357	-0.328754812772662	-0.150853836341517	-0.114740134141285	-0.0907334225859765	-0.00333889709290799	0.00432452552516525	0.0227611122556064	-0.268482222227137	-0.01596286821554	0.0828067837122465	-0.0615299694459228	-0.00350687257896997	-0.101904875764114	-0.00826338999405457	-0.224162963943672	-0.1640794036793	-0.266752206311755	-0.0491871436938503	-0.0066120453988804	-0.239181811879727	0.00660867350139291	-0.122709979906748	-0.157324743518299
GUSB	-0.130892211195015	-0.137709879293569	-0.174977658612682	-0.0614891231548088	-0.0391448711395975	0.0338494774947844	0.107826321261615	0.0586127489911459	0.303141605349887	0.124726959435142	0.0730232894928828	0.091777422740025	0.0521475396081529	-0.122759888386248	-0.0579668552091105	-0.0565819855702509	-0.138220910018408	-0.00613721168870054	0.00634594747344295	-0.0497770815922092	-0.0138674255352003	-0.0150316261133649	-0.083979798998949	-0.481783118251721	0.00380509105101664	-0.149092920687779	0.00692823082834815	-0.191067212236974	-0.02838811626242	-0.0714487647162908	-0.17182425728615	0.0592853593336248	0.193444710835478	-0.017575866216983	-0.115735737118015	-0.130722563059411	-0.132366738338165	-0.402029192385059	-0.0244397233846279	0.0511801150101534	-0.0352592191546556	-0.0692003641929926	0.146639880902604	-0.0165755621104254	-0.0653028569794601	-0.03271481218586
CFL1	-0.153728894673522	-0.0210987545869177	-0.178683561685775	0.00684082708209498	-0.0336177972254969	-0.0181074072207486	0.069577044997829	-0.274572139571442	-0.288026543931234	0.241593523518062	0.187289646227847	0.125698632902955	0.168966930512717	0.0906950788538144	0.0882811653362478	-0.0449207573723858	-0.000725272487479174	0.077020497029589	0.231159473337595	0.0336065767035224	-0.0125798353387569	0.076445743152926	0.269945255336947	-1.95212179126206	-0.0315222624291898	0.0161670657716263	0.084338792903934	-0.379266759314886	-0.195507963859948	-0.0984671739117217	-0.0340271819905145	0.221782497128958	0.108150369285065	0.0908249787060562	-0.163484006166279	0.149439867634493	0.0359138778638602	-0.316341216589175	0.149817881291287	-0.00896995316533182	0.00343909765081034	0.027747132409734	-0.0152690324701939	-0.117300338270719	-0.0373784635001171	0.0546948548445431
CSTA	0.338861417331262	0.979223339674921	0.221743601255545	0.0994769597062284	0.0712836004424573	0.337806533833492	0.166999608047113	0.802060115562358	1.29010064931386	0.999650221714806	0.507133379006585	0.392042452756587	0.643178952758437	0.0968467917621389	0.196622712059916	-0.0494180249822013	-0.100195104335713	0.115268953824505	-0.155637487945888	0.03536008632854	0.106607239641031	0.304208292694405	0.175493784494159	0.326024832959856	0.560907829773163	0.407015699393623	-0.309099433201278	0.107320644710985	-0.201604745502955	0.264562082097991	0.43025716485968	0.486034452005372	0.162756528320188	0.0684045834478709	0.0930012307736695	0.215147923834049	-0.148353594213135	0.744099351098313	0.0721210669397356	-0.0405018830134803	0.22111414911829	-0.00524844583791542	-0.201189824060453	0.353747922768335	0.0372869869471184	0.0805582526877487
ADCK2	-0.15441478361593	-0.20984942317544	-0.144367920044005	-0.0486293701422114	-0.0866525016566882	-0.181501640840067	-0.179961131557425	-0.230816247258691	-0.407115022782239	-0.561334553471943	-0.476579196023904	-0.202690465350409	-0.335862055275546	-0.186436483023903	-0.27257560233888	0.119907841324112	-0.092228720582443	0.0179527803686084	-0.0523491397363176	0.00838350942756555	-0.017714889596575	-0.0780763382944789	-0.0326913920850512	-0.170567425991159	-0.210665849988368	-0.0955433061976416	0.0696636895429923	0.0507183135256547	0.0317615034166085	-0.234964702181399	-0.214496617622532	-0.196954033048799	-0.173223045850207	0.0367897422732257	-0.101950913187138	-0.00160026707171493	0.0211269728419751	-0.188003494311588	-0.147196508243803	-0.303113677370518	-0.265094848185801	-0.108373248318332	-0.28573049668298	-0.147321490522917	-0.198466435170461	-0.213809088467583
DDIT4	-0.414219765230855	-0.0248596609418253	0.168362237891197	0.0214984834524337	0.0793020064812112	-0.103566243117027	-0.136902571561333	-0.351409522104712	-0.232140442918406	-0.216046530176419	-0.139756876878843	-0.451479390456426	-0.349696427337357	0.0847604314312692	0.0952814008105566	-0.0935681846824212	-0.266161002447371	-0.322476506307664	0.0738287972906933	-0.0567018370650581	0.166100946831293	0.0699719344896093	0.00321739751665722	0.184259292394222	-0.278285726873677	0.282590876482246	0.246835326492416	-0.30783024606679	0.000602780869093369	-0.14842323179549	-0.482486775700379	0.0905773086512209	0.218907823847194	0.0627939467338232	-0.0417704556000827	-0.0264436003911877	-0.175899051877124	-0.269925167499875	0.287534809081681	0.213528378363659	0.4008184058623	0.0590548007641269	-0.0544943001619611	0.099457316187703	0.0610914660764499	0.233585680872475
TUBB	-0.132914859325365	-0.279133072021955	-0.0678993540925843	-0.108077397847373	-0.0556381319114483	-0.0086917915025005	0.190749927050152	-0.309063886306904	-0.788515535246113	-0.225710929985862	-0.105571134943595	-0.0562961716654004	-0.249917029379329	-0.0682354338872965	-0.416916216365043	-0.084309701709247	-0.065059318356165	0.0604444100501791	0.0838270867458634	-0.0174140139181788	-0.0190500467185129	-0.0239262498252098	0.00677445488445154	-0.183441728256981	-0.264714096915693	-0.174187579107617	0.165643518368708	-0.152800203923716	-0.255084023874227	-0.110405716959683	-0.245337566755855	-0.105784381704575	0.119422145178745	-0.0633763653347078	-0.0665338122180878	0.0517934251906606	0.00933403828490048	-0.571243005859503	-0.023835150929329	-0.0492894490377756	-0.106620393917449	-0.127255703834418	0.0410550290390539	-0.114362971779651	-0.0685890945487707	0.000477472245352388
ITPA	-0.165317342815036	-0.154295689719807	-0.247985397673268	-0.0520983827750328	-0.11099058716373	-0.100370011270179	-0.122901025662614	0.037669620917566	-0.21858358516946	-0.277905259582655	-0.262239444847465	-0.0889093872177169	-0.106670160883834	-0.0590082285855778	0.0801784317379843	-0.0192420649745947	-0.0638695485294899	0.031179301691075	-0.0865595081766673	-0.000268368179565902	-0.0344449376986321	-0.0477840018165335	-0.123028624692565	-0.381920058168614	-0.0331981179532469	-0.178610166211804	0.0675141828834174	-0.0741250014138026	0.0321594129549139	0.0313962188599433	-0.308675662621447	0.021803792519448	0.000265629766321843	0.059847597785443	-0.00667490313881203	-0.153124853937397	-0.0296498982609947	-0.217882885424495	0.159885486286735	-0.0384064752240821	0.0104248945684546	0.054477846492976	0.140112189683721	-0.10835542978694	0.0731848266716982	0.084942943886759
THAP11	-0.131567465174615	-0.0652354079515697	-0.0912403365994313	-0.0096745850311003	0.0581155902603634	0.0221342560199203	0.194044220828376	-0.00479944658255395	-0.473799514336326	-0.219745222385672	-0.198918284652384	-0.118300905528889	-0.136974791348222	0.040914054518738	-0.357813141120515	0.289203233366249	-0.0546040998222927	0.0670567613787411	0.0995480552220562	0.0475382445528765	0.0203510958083135	-0.0744747298451436	-0.0583620743544621	-0.478283955077419	-0.308361809226335	-0.144137221208175	-0.016116131662467	-0.317401308653799	0.0418528318989471	-0.292334928460424	-0.286104588613927	-0.205682579736791	-0.205244816765518	0.0796038376644527	-0.0662374227955038	-0.0580190905079135	-0.0129788570749081	-0.123991419248951	-0.167111447204025	-0.190038366270502	-0.127833269949949	-0.201022848342901	-0.247612257735488	-0.168653470595474	-0.22272783022745	-0.173464474708707
POMT2	-0.388879631276908	0.00993722055275821	-0.0120176013541417	-0.00832509573278616	0.0576295262409713	-0.247982800482877	-0.348789236897959	0.0279429722591018	-0.00424941560569519	-0.100822064452265	-0.0921614014247086	-0.043176436361056	-0.193838175476961	0.0356636704572454	0.0529695259041742	-0.116772635089419	0.012552925696647	0.135759811644441	-0.0666308735974826	-0.00844200350072199	0.00205401077272485	-0.00183976110112042	-0.0345490721443116	-0.0827785352169194	-0.174298636368456	-0.156250596582532	-0.0486746083494612	-0.171853619512176	0.155457273597278	-0.204533758314217	-0.0904644837525645	0.0224279678683081	0.0325578943034443	-0.0136825622202461	-0.0390636786039305	0.00207959524884109	0.00799384768776457	-0.0875121731335656	-0.123019413860942	-0.436940477680087	-0.244050163923226	0.0817692384129905	-0.623511536782988	-0.259151435784458	-0.219044997816365	-0.215037541604213
SRY	-0.461491825721435	0.0438138225152194	-0.0244140495001363	-0.017903424127249	-0.0689101613869278	-0.0928156823641536	-0.0260140861797654	-0.397054409712723	-0.0905312703510627	0.00621017505636984	0.0292234887024912	0.0145854132072986	0.0811529517401238	-0.391434704775196	0.0119021747822986	-0.0658784372978039	0.251249995928594	0.482434520827816	0.263518279176522	0.220911006067476	0.000875224741989172	-0.0109740917049866	-0.0105478727754416	-0.238995445330693	-0.176792765130152	0.0146274988707028	0.0464434271782766	0.0288324179042406	0.0806619256359642	0.167189826564993	0.0428078957063975	0.0491741511069886	-0.0483726460057481	-0.0270813180858435	0.00202880219830583	0.00928712232677755	NA	0.0550195466914657	0.0129541625137937	-0.0581375935473494	-0.00152281168478287	-0.0427029639505061	-0.0752063202762231	-0.00801120156727532	-0.0227516834336186	0.000570693819835396
RNF4	-0.10812243102601	-0.170146674896473	-0.111806138394131	-0.211637736180389	-0.0931734527885528	-0.209349570493102	-0.262888063561984	-0.488190928263842	-0.484909922497713	-0.106081867460584	-0.0484663817966004	-0.0436814953638252	-0.123392842608109	-0.137020186447469	-0.105421854331337	-0.00818079124491195	0.0383553208355741	-0.0494747192892714	0.0412180011560142	-0.0314869163344695	0.00412455950639526	0.023137277690188	0.0761663428166642	-0.146819026912814	-0.240877477455144	-0.128228680724714	-0.079843729515725	0.0068248753620131	0.130150084510138	-0.126602888883534	0.0823149769844638	-0.218210302336111	-0.243019507751563	-0.058085672008285	-0.0731852594580673	0.0321995511193397	0.018382886530397	-0.175495959055517	-0.0232551107236514	-0.0307274432524786	0.0144056869433896	-0.00349478392753027	-0.0637295589136672	0.0661305763782868	-0.00169496295606995	-0.019504101078007
STAG3L1	NA	-0.582873192693381	NA	-0.211866285428719	-0.118690010804048	-0.223278771802329	-0.0625769342322511	-0.249863294446115	-0.0939505024916604	-0.43088209983861	-0.257374238109142	-0.29134423812766	-0.372750287711234	0.130586994878576	0.0490251311116086	7.41191965185956e-05	0.152520432858629	0.0553189939244517	0.102262252313429	0.00842196883749999	-0.0287166322387921	-0.010878684275603	-0.0301851046861652	NA	-0.135785242860529	-0.242718609108612	0.127704412692519	0.0717693092611034	-0.272294888055415	0.0431962720845653	-0.306467690115848	-0.223384907546328	0.162348373005359	-0.0718861968746857	0.0231001605394295	0.0403330583928886	-0.248340286990823	-0.420189641080065	0.017939321678673	0.258433351276931	-0.048384734928024	0.0901798670086556	0.240660800833814	0.126689787111504	0.137679684664482	0.0446908687575022
PHC1	0.0698719030112386	-0.323027516076256	-0.433144489122631	-0.121947737422961	-0.153077965671234	-0.230432371022119	-0.497340924035497	-0.537557319101383	-0.53187627973057	-0.469700897998171	-0.337264073021393	-0.196985069068434	-0.22765073295529	-0.427137731654344	-0.15874605062929	-0.0118646847119902	-0.0856010242828273	-0.110259346984029	0.0346078673350588	-0.026131639895958	-0.00115192129761091	-0.000965486335654189	0.0189680008725001	0.0693435966293669	-0.168229967130523	-0.117111069570096	0.132750277991586	-0.190545291431033	-0.11293605536803	0.0011636556762133	-0.156563735747375	-0.068929405812083	0.136905059542906	0.0148121861116666	-0.0529206213643963	-0.0871721506548627	NA	0.150383993317074	0.04735227257053	0.167828336098442	0.0245707751848516	0.0883429950933329	0.0422896677413171	-0.030193013314142	0.0518693534708136	0.0276504779275209
EHBP1	NA	-0.471218695662375	-1.44816856457464e-05	-0.0894831508022095	-0.0866816135179884	-0.193229053201989	-0.0679716941924119	-0.123773908010712	-0.564028354329748	-0.490671397213447	-0.247590161103027	-0.218694418273955	-0.431739196898504	-0.193002263015783	-0.164850802767184	0.0841833640540041	0.0190098956304452	-0.205643548835006	-0.103810636679922	-0.0913147528455463	-0.00984609922395615	0.0077383139457752	0.0117332814303543	0.154036979094499	-0.0428201562509965	-0.184126292618701	0.178903077623631	0.0766658892170363	0.0285483414346976	-0.173327137963421	-0.184617793368741	-0.182485740741491	-0.0873120132169675	-0.1175189863972	0.0102815417783036	0.0281349466241372	-0.0067745742682115	0.0268090437602792	0.235850510291917	-0.0492771934649739	0.116314234927981	0.0470858757581182	-0.234932741590991	-0.0757305390465745	-0.0848549321765444	0.0159573464725456
TXN	NA	0.672829897169993	0.450542863136615	0.26588714729017	0.313839809214621	0.450042412675362	0.281380896895408	2.1259828137389	2.22448535895652	0.712105261566021	0.599589672124955	0.361943162084174	0.589547637274086	0.21173475127098	0.853145238174367	-0.0705932417110101	-0.0729237326327587	0.0516727299593004	-0.037484796135247	0.0349578146557393	0.0766198417761183	0.280202389456929	0.129202796036888	0.636811633963279	0.266038480908892	0.29830467335506	-0.260344387071305	-0.154314529381643	-0.0161139372520172	0.162048727619903	0.433478359283508	0.400585345814642	0.25878428377258	0.0415216416726593	0.314265489860056	-0.00408075292969379	-0.0274212498703598	0.684464475046343	0.109444776697347	0.0978025801713041	0.175871510335232	0.00962631739024996	0.130373024926784	0.240415826764631	0.153139981368512	0.159082145976613
MAPRE2	-0.0349710079779401	-0.33680292708315	-0.0434857397615543	-0.0394269043390396	-0.0759190911088477	-0.252700383546724	-0.429424482165653	-0.117916814896142	-0.452413083633697	-0.234640558616743	0.0267706183297013	0.100181096223628	0.0177818975095807	-0.116284765715359	-0.00150429924743739	-0.00733889055949559	0.0415808046202864	0.0230135917543253	0.0535050124281248	-0.00681600773553081	-0.02769145589713	-0.00451012294436645	0.0539856469420355	0.0172280001956031	0.0785239918683176	0.125764263611551	0.0998274814297905	0.126059937293316	-0.0716687034014743	-0.204045969141294	-0.176850335335542	-0.0271842509488411	-0.000979452511121596	-0.0540028266276548	-0.050524019062987	0.0708713579975451	-0.00757457371443568	0.00633304892991621	0.014697706787354	-0.0131723481118662	-0.0403341722620919	0.0293620674649872	-0.10725851097211	0.0691651526018036	0.0322470556368877	0.0430839788796791
ITPKB	-0.099704559239599	-0.25950476722391	-0.228114548305245	-0.140511112954171	-0.034313724623435	-0.201777353182208	-0.0700279540750107	-0.973575085251044	-0.445267104012487	-0.40896041332489	-0.232293223553934	-0.223013818556973	-0.5334254053584	-0.248345681081285	-0.0284349139185677	-0.0208095716388256	-0.0505510379899609	-0.0270929877819663	0.01515853250473	-0.0453339783419935	-0.058591369927451	-0.12869315577357	-0.0376865739479074	-0.134960403043712	-0.528913276985265	-0.420737409566228	-0.1109338029718	-0.0632283314444784	-0.0766479339797559	-0.13700246055484	-0.0772396458874011	-0.451915568227896	-0.332354934036155	-0.0663303518049368	-0.20997014148349	0.0822454713566752	0.0287481212102228	-0.505892548671279	0.0283019570193114	-0.0363881761500259	0.147961329166661	0.0691767354674299	0.0207945184065719	0.0512027520211904	0.0558672569770033	-0.0192910156347106
VBP1	0.0156982757012688	0.808120662147215	0.247583515143349	0.0791247181761352	0.205952541734646	0.183453247397142	0.109768698568173	0.93537464939102	0.702480634219448	0.0558849725929215	0.0960732669846596	0.0348152876090288	0.0391817653838322	-0.247624443462981	-0.196098846354318	-0.0788641618983702	-0.058624337413399	0.0732004532017007	-0.00285780777757034	0.0113681169459	0.0331482488188347	0.0800226214553389	0.10884827363934	0.073991408494592	-0.0500633253387168	0.111754917458618	-0.109779835691615	-0.21205588756458	0.0618145183031675	-0.337542536917069	-0.00706306311935288	-0.177947857986172	-0.19970641922646	-0.112440678614361	0.318036763297591	-0.0464707799559515	-0.00867039178994206	0.591903344221776	-0.0255135232683348	-0.159550390946992	0.0922188042746459	-0.0311322873930116	-0.223796359341212	0.124512187046645	-0.0382954564090188	-0.0353993244366188
UBE2G2	-0.0530508215159909	-0.361823376559428	-0.0920625318985833	-0.0783194419650206	-0.0111666694134434	-0.0174424867132073	-0.0106073027185193	-0.265474415206285	-0.402929610566039	-0.194570459585004	-0.231797693788583	-0.152557905522316	-0.279692003298748	-0.00689153610727478	-0.128969799691712	-0.00148904923760776	0.0393998883610772	0.0787537167631668	0.0802019697284301	0.0289000631116117	-0.0473333453036865	-0.0550986116012531	-0.000490803680760379	0.317916445407055	-0.45364855552552	-0.21435684583336	0.0638529015964213	-0.270240946175983	0.178591308805569	-0.0498564384426808	-0.586526254422352	-0.167525426364612	-0.138949964508395	0.00436816948815559	-0.0195736874357747	-0.0492031383533262	0.0140519762977411	-0.323430066651859	-0.115782079790795	0.0607313244311429	-0.0424392307338986	-0.0128090427488873	0.121587068630966	-0.0668452311993475	-0.00332367993073428	-0.06141742324602
PDK4	-0.00605249149830245	0.798872501441384	0.200266913620579	0.136627658202322	-0.0565633159224694	-0.0876021558026878	-0.58311216556676	-0.349296302379248	0.256197209289107	1.00033525614724	0.500209668747564	0.816042537812017	0.250072766280685	-0.323786970649544	0.237546266091954	-0.049294713866987	-0.391069604485214	-0.1076804010976	-0.212114068457697	-0.127072571489123	-0.0675046393925135	0.0699647358502444	0.029106288228323	0.260421361752851	0.447579023198345	0.108241239118565	0.276262853267711	1.1544880526075	0.242131565821026	-0.216526075475308	0.306875229806962	0.195057895034189	-0.205908093616943	-0.047621173009811	0.143435301489038	0.0875215864175403	-0.0439351789054591	0.704879688386907	0.428454500331703	0.148448771243301	0.997240649583415	-0.0404733528766428	-0.445193641603217	0.261354098168322	-0.10155754033847	0.180172059903677
PDE4DIP	-0.0198233317478565	-0.264442490178444	0.0193800023597574	-0.0486118286130806	-0.027665038834721	-0.0189433221777651	-0.312345158494789	-0.155120904348102	-0.155512729238077	-0.0216147097405324	-0.00563412162094972	-0.0161559098098551	-0.0524998360474306	0.0283397023362106	0.00260409843330188	-0.0132199624237132	-0.04608300222392	-0.13574127030757	0.0286181432181737	-0.0137389902856576	-0.00235363064467504	-0.021332608444551	-0.000679069793583591	0.151161214345287	-0.118555461153049	-0.0977868111544501	-0.0465899065543163	-0.0281718259847585	0.0792827493128014	-0.0530770890019681	0.0273716670134504	-0.0544350458120108	-0.0289197356405456	NA	0.00142966166522519	-0.0321823809920998	0.0402139059166836	0.0382824771774075	-0.0213780479906843	-0.0443021730270554	0.137162577311469	-0.0431179424109931	0.126098990831222	0.104606992311378	0.028160975844296	0.0213998992521124
AARS2	NA	-0.364219555771196	-0.0636286390473112	NA	NA	-0.240909671904379	-0.358908157439101	-0.183553706804984	-0.41189461340268	-0.72344636618242	-0.566295524357084	-0.208098262173525	-0.470221487338303	NA	-0.0980988597572779	0.0292965255094908	0.0092512788838557	-0.00815630116484006	-0.0863911829849071	-0.0299486532420223	-0.0567171026953856	0.0586878633502495	-0.0451490910712018	-0.0673012792983262	-0.193664319212792	-0.0608305413211218	0.101152533801405	0.220314061640531	0.131870977471532	0.0840398925138394	-0.256626136887935	0.0650548937874461	0.0213284744364976	-0.00739042134612214	-0.0730225959128914	-0.0210247670167387	-0.0395763037023037	-0.303005156620365	0.079721712273192	-0.154233270266603	0.10256858863637	-0.108543997793946	0.0293071679754342	-0.15113154362046	0.00561287969887269	0.0502365136507449
SUN2	NA	-0.417820232265998	NA	-0.143786929241333	-0.0168519375818616	-0.190343708265857	-0.198680921681285	-0.853499098503759	-0.887417999294347	-0.199360047695681	-0.188316414270162	-0.14536311723366	-0.332408576489951	-0.0989988736245166	-0.794826789324087	-0.112269664785698	-0.206744953404532	0.0710818435148251	0.067843760470619	-0.0364800019938349	NA	NA	NA	NA	-0.351380572049573	-0.308980185091228	0.114739580611324	-0.0277912258171647	0.0749091339354458	-0.216176182981007	-0.220970090681779	-0.289184657243649	-0.242089996971704	-0.0473380149611295	-0.159071805864566	-0.053185938458145	-0.0719198830637842	-0.431919666159897	0.0350089087141007	-0.162716845790973	-0.156353308120094	0.148034466226394	-0.0689568250453187	-0.0784742451294612	0.0284167476178053	-0.100625607439121
ZBTB20	-0.0395591463128935	-0.425188019700124	-0.199672331988798	-0.259544264788159	-0.113438732127144	-0.353263148702395	-0.230946238315784	-0.334854554030675	-0.491882349964976	-0.450469530693349	-0.464207513771717	-0.277764386737065	-0.414756616947371	0.0238817810342658	-0.23999209259917	0.0183908811719697	-0.0176142279975194	-0.0546656296675493	-0.0777783308759359	-0.0584986874401462	-0.0181181624312883	-0.000453816019556742	-0.0338479461491833	-0.482208089447548	-0.40435530329011	-0.00859562026397255	0.136011257979807	0.722663088385922	-0.124960335467908	-0.0744122017399716	-0.345868177238792	-0.288529508924559	-0.0436484100796998	-0.0932236938746406	-0.102529776136065	-0.00423340388370793	0.0406903008664082	-0.520155816905182	-0.0599890631334605	0.0323895546358396	-0.392367003197169	-0.0760667479455858	-0.157305528966236	-0.221214720943261	-0.140036045294152	-0.1646265113207
ZNF460	NA	-0.411413171106709	-0.00197759389664324	-0.00349176429041536	-0.0460562441009581	-0.0727208393584722	0.127756065302269	0.225970804412103	0.114040558383486	-0.00963251463685939	0.0680778749613981	-0.00886191399182182	0.0189212049097744	0.12284877132893	-0.0100589223327488	NA	NA	NA	NA	NA	NA	NA	NA	0.172999074090968	0.00460420516468741	0.142398802352726	-0.00414729575555858	-0.183053565300887	0.123597935453271	-0.0142803760596791	0.021061517315849	-0.0809115558875766	-0.0756795266686273	0.000843836191518754	0.00869912810716239	-0.0251833717189121	NA	0.00287893093714636	-0.0277831993042996	-0.0794859951716956	-0.0159551357458387	0.111983942931857	0.0574005175989443	-0.0457672740375649	0.0205000146467963	-0.0582052610164121
FAM134C	NA	-0.316701964747903	NA	-0.147086918102856	-0.0097508490846946	-0.154492772463662	-0.20138433316815	0.242523498443204	0.245342293571098	-0.206241519511666	-0.156484873420427	0.0118281137100539	-0.0628210633343002	0.0339195259760015	-0.00687244443594144	-0.0874517294113494	0.0165677917450027	-0.0665100874065459	0.0292950750921296	-0.0123870462589917	0.0151974739183411	-0.0351819256204504	-0.0606118271174351	NA	-0.13722337550717	0.0156624147028822	0.224793246822018	-0.420452386460603	0.0338091514523356	0.0542561387437855	0.00807484446839134	0.149348233138785	-0.0964432451736743	0.0140460326163832	-0.0108265642433525	-0.0108012125607012	0.031091962216652	-0.500667253072501	-0.104424449988191	-0.253537893101725	0.154839659121934	0.110528331306438	-0.595037038138455	-0.0285369235441306	-0.0814518930816126	-0.0744709818172462
ING1	-0.0731489502278769	0.303235355969786	0.056348907387326	0.0190738259057052	0.0912555624415576	0.131090470894089	0.00695221980216024	0.0817807238414209	0.156491762968447	0.082347903290948	-0.0130944713487877	0.0106683760884381	0.00511472381451467	0.0133524439089735	0.0698263957860066	-0.00908916963203712	0.00403087066605321	-0.0350627758458166	0.0199510079429245	0.00507951360083073	0.0343780515096263	0.0391759018493649	-0.0150319896974416	-0.23062844031219	0.264726027332116	-0.0902316733264572	0.0776735742639994	-0.582507315100356	0.0404111236561559	-0.0434164873915663	0.213643763944605	-0.0349760054920972	-0.154932097060623	0.0280887245727821	0.0258967732464919	-0.0441084009734301	-0.00146709485670157	0.262532315803664	-0.0869487753016359	-0.0577429215631168	-0.0951955404898677	-0.0236219157025014	0.0258837891499609	0.00112904130972751	0.0234540015027185	-0.0417821358808287
NIPAL3	NA	-0.363285416269541	NA	-0.0168512844144467	0.00806716209520228	-0.0951675810933265	-0.113382666245386	-0.477457112328227	-0.622619138312719	-0.747978792555637	-0.454818448061289	-0.339208774881963	-0.611316710899071	-0.160745896300478	-0.262183414995367	0.0208197611132639	-0.0521300518350489	0.118077536815592	-0.0283485350764604	-0.00949527410293486	NA	NA	NA	NA	-0.423742626092655	-0.0970883333515171	-0.0379621956347731	0.416086580710691	-0.0842273117596146	-0.157853940132621	-0.296021520363166	-0.304474353781993	-0.160409434201402	-0.040466802815726	-0.091368988538185	0.00526763151704758	-0.0109989349856675	-0.380388185412482	-0.0803475304863937	-0.0448923005713104	-0.0918264267354611	-0.0848658571539996	0.121693284366142	-0.0699950811652025	1.2351278107975e-05	-0.0345114633961342
GTF2I	-0.116752428052245	-0.486627037911895	-0.0139166260678577	-0.0422960919711897	-0.0459360000213099	-0.227065892085791	-0.280107398313287	0.136482027822659	-0.040443154716704	-0.120080792422177	0.0212148898732524	-0.0139257608416732	-0.120100162153707	-0.532157841185227	0.0099285723602839	-0.0609664693369855	0.0515940849959821	-0.03736536628606	0.0206187096565864	-0.0519865818082136	0.0317222049896086	0.0912023737798023	0.0788759343499984	-0.0762384364070759	-0.107775339338188	0.0805113663210345	-0.101939456708878	-0.100922288279486	0.0535620478763212	0.0653233372362267	0.0233314038447233	-0.0294385581333564	0.0719186499571293	-0.192046772177841	0.0126415866872615	-0.0737660622899556	0.0423707624092316	-0.0609113960699059	-0.0739135937427905	0.111110875924758	-0.177259999210512	-0.0812471861141655	0.231303212581481	-0.102453298926835	0.0165391216610258	-0.0362565782051731
AAK1	NA	-0.38674659086032	-0.0274562821311453	-0.0465812580540811	-0.0192270621520973	-0.328546390788861	-0.2735639475184	-0.134768401912805	-0.183613203649003	-0.125458056822728	-0.135619722982472	-0.129402241274189	-0.154121519881235	0.140524069898765	0.0245991700974576	0.0190300900829434	0.11013857246636	0.0670722744186057	-0.0635169526160925	0.0257068003605256	-0.00132055134536575	-0.0253879867847606	-0.0216007011568055	0.400194547199819	-0.338510976026656	-0.0282923407558135	-0.0449799028039062	0.293739613090927	0.107319861317701	-0.0494285670497647	-0.0591653192935144	-0.158599125773032	0.1192155119262	-0.148964466524094	-0.0274517584296524	0.0383552421713847	0.0224364146725361	-0.408059864994638	-0.134701338898293	-0.0875792589235371	-0.0484269551294344	0.100773670280871	0.290308136145631	0.187698522046612	0.150056849923201	-0.0738155095007802
ZNF222	0.0402342323270848	0.497349007899023	0.0748675931579936	0.0189174507119441	-0.0720018043201608	0.228888915146619	-0.0162439306502387	0.0988133547202625	0.0340126991203398	0.236083126671527	0.0919629199965239	0.027067388757987	0.22502807322316	0.252659721678631	0.00140844544679225	0.0226513942444494	-0.124502179838505	-0.189824927460933	0.00406152594584078	-0.0378549424784253	0.0250960052168929	0.018580126533939	0.0395240666170355	-0.0219860385531726	-0.434290415590748	0.0607065215199334	-0.346114286294466	-0.00876330323533022	0.105884142013791	-0.0214851349612535	-0.0282355056041603	-0.100438132865551	-0.0995743424606091	0.00293835410288396	-0.0124848376710343	-0.045429831483885	-0.00125575346469111	0.455634877667947	-0.130662131816043	0.0915420635973159	0.486133532109497	-0.17960217437803	0.519126814448272	0.284424687336294	0.0465288418953999	0.107486943976055
GPR65	0.0528921325942591	0.691556893520474	0.224320536782594	-0.0279937297377711	0.0936827777475407	0.0976013142232546	-0.103967839923903	-0.0920540197586525	-0.0112040986128111	0.117427927676408	0.0514943490455104	0.379732894646008	0.584897124447233	-0.0068957767756113	0.171645880920161	0.00136895410580213	-0.0974226652585855	-0.122237798482852	-0.0926225262066155	-0.0545518077962352	0.00561177711251863	0.156264138432932	0.153041135410752	-0.128065588199897	0.353184178368359	0.289256924751514	0.0724100133809823	0.193556780684666	0.313109265669295	-0.189791121477768	-0.0164551266450996	0.117190219783382	-0.299725806336738	-0.0258474566112145	0.26830423407115	0.0494723462976149	0.0873224057730725	0.973106557040978	0.196446278455607	-0.135738124477409	0.147717809502996	0.170968035991142	-0.292828926667762	0.176813122000393	0.0627393025202514	0.177729129291466
MAGED1	-0.10394382904863	-0.462972113101235	-0.324004332383886	-0.160259800031724	-0.166367401134486	-0.315975159786432	-0.279099492279526	0.35856551905908	-0.920112169877192	-0.284172204968998	-0.177949622271478	-0.220252711322883	-0.355748011422828	0.0338659327076997	-0.315509288156049	0.0203824951196104	-0.0991476248229284	-0.00395428514120376	0.0264490586173398	-0.0203160935027514	-0.0482842523323499	-0.0960033307439591	-0.0537563867057821	-0.382972580494703	-0.352984729382288	-0.150512441921388	0.143496346356311	0.202182228534363	0.0741959617362463	-0.115151446116552	-0.349947448872827	-0.104312994392975	0.213778162876609	-0.0523746485310555	-0.0807123489421948	-0.0139899163732749	-0.0117402171331959	-0.452521590177467	-0.0841621525794052	0.00179604456620634	-0.108109957095844	0.069955255493873	0.181167078820579	-0.0900679200120717	0.00558991322970788	-0.0923020022212706
LRRC37A2	NA	-0.424112037872955	NA	NA	NA	-0.166642386347799	0.103227258864904	-0.0854598166394829	-0.0332605986726	-0.0716447845655393	0.110022938037159	-0.00442533662879762	0.0310778699815396	NA	-0.0594806486179074	-0.0241805856566221	-0.0208638882479528	0.1487902940217	-0.0719527716502442	-0.0669080928141774	-0.0195327260523817	0.0409959923082782	-0.102029399779096	NA	-0.0665800890968539	0.0540947932537235	-0.0378404345449501	-0.0389581580139421	0.0426096367448273	0.0182547422228595	0.0270637865299552	-0.0402146247850217	0.179259853183287	-0.108507913666505	-0.0103623937352486	0.0513224954940238	0.00603606018651794	-0.401969583740072	-0.134296712492181	0.0366092473230187	0.068247932899758	-0.00312946657259463	0.0652145768372006	0.0668114741250226	0.0412294163963436	-0.036460918973978
CBX5	-0.120871605581775	-0.366048522351142	-0.12819367567296	-0.0309595855596631	-0.0177887771514048	-0.164621119685632	-0.0229423349231436	0.21936856508317	-0.16133274922169	-0.196971119708006	-0.0396127857596619	-0.059889504572948	-0.0309068457331494	-0.0792771867460105	-0.0118471258393023	-0.0780161612790869	-0.0851270758535352	-0.0175945898561393	-0.0538357743472089	-0.0554378358076394	-0.0151010125532282	-0.00159166731396984	0.0105635353556086	0.113055925564434	-0.312057739478641	0.135767316012767	0.0305798642230148	-0.359498317969102	0.105973207952801	0.0713614518736523	-0.0504931433055895	0.212041496782245	0.401077565156039	0.0198790849827698	-0.0184012905842928	0.0986299359682213	0.0630089881690079	-0.671790907756681	0.164179797033897	0.078568313821749	0.378525010739008	-0.0317416405230672	0.588169384846073	0.161679795546272	0.0865158339363113	0.166303286913768
BCL2A1	0.181907368359347	1.28559104987363	0.175236621568169	0.0967130509640105	0.322675482474395	0.582673792218814	0.17008555514492	0.153642967526481	0.491442314285871	0.575141089818085	0.613535959458867	0.411245247484796	0.532539127226833	-0.137578837336795	0.170431519954637	-0.0816939529451687	0.011515852736372	-0.0650993246003174	0.0404359891865	0.0251932138188679	0.134210209271854	0.25385680423074	0.0920206905834277	0.321612541342787	0.340427782149883	0.321410995048216	0.151921706350444	-0.169850858408015	0.146403588066694	0.247971501552487	0.279251427846174	0.0571643205076485	-0.221425259460957	NA	0.023016534963536	0.19489728534983	0.0520504814123704	1.64209507960837	0.176256528968559	-0.228747330738857	0.276422767054519	-0.307622047996976	-0.733636786033959	-0.175801647491779	-0.35837689213869	0.116507682611471
CSGALNACT2	NA	0.520871680964921	NA	0.277837408714575	0.28197230082535	0.257934329805374	0.0539095630398395	0.681974037918909	1.14519276279807	0.650057507720064	0.582854021409067	-0.0149301061285977	0.229165893700809	-0.0604728623888977	0.0993371180126927	-0.0940821912868039	-0.0129082953499121	0.00296841962518449	-0.0202100205302053	-0.0317151203293948	0.0770934018225438	0.0444949765367722	0.0688081844927	NA	0.34802593501488	0.24773639325625	-0.0129343695664985	-0.0780386833667328	0.0729536900589325	0.557769625267258	0.254236036662461	0.182141078566334	0.195515743329579	-0.0562749232586663	0.0568072222002782	0.0140354036749934	0.00921639248040019	0.251796906900272	0.279200821441267	0.560863562703693	0.18217251552658	-0.020118684075489	0.0551985299328114	0.234951817469615	0.167319479723149	0.191382685108777
MRPS6	-0.020519137041159	-0.314132561634611	-0.285722933528463	NA	NA	-0.250502139621391	-0.332017417481546	-0.408058273363324	-0.965544818508391	-0.320768705690973	-0.222594492679157	-0.0943750052536879	-0.29066328747703	NA	-0.155346303911936	-0.00638061407712256	-0.123008337097158	-0.0268207535711017	-0.0603851464539827	-0.0599699589915016	-0.0292477066306211	0.0197272835785954	0.0274067389363697	-0.304339763721189	-0.452477612438743	-0.38523101372028	-0.0224925337640051	-0.358042806535666	-0.211950110224742	-0.482312681501932	-0.316397482611019	-0.539642711054349	-0.409828166993258	-0.0369436351154079	0.0599576426380523	-0.0729335059802031	-0.0014602057118365	0.157011254718779	-0.0378357305625786	-0.308944152706792	-0.197516899730326	0.0423598248692683	-0.2305202787731	-0.109280617957432	-0.0722714536276638	-0.157081877740214
LBH	-0.057434047814937	-0.470331854628232	-0.0748881783754224	-0.237235958004642	0.0752010014123239	-0.216999012545784	-0.26454895624848	-1.22232939242411	-1.673379736528	-0.627438844534879	-0.445560876472504	-0.283849204319409	-0.49760951443155	-0.184072910264949	-0.185361071672599	-0.00234936948538253	-0.0528782096912864	0.0527854450823039	0.0495803665257162	0.0198090967244093	-0.0523431603445501	-0.0906841437102054	-0.0333634383686401	0.251577285556793	-0.795468574035421	-0.176724415641806	-0.0745055460550215	0.391282878249884	0.0850517394267789	-0.273779150613365	-0.307254337804146	-0.394265213795159	-0.38961549503486	-0.0238633797260892	-0.0375396372480648	0.181496156387518	-0.0179123666543729	0.309315598375436	-0.0607911721070429	-0.0371424823126959	-0.0913793101144838	-0.0215747867517058	-0.153948298806147	-0.0642697220418955	-0.0314531945386929	-0.0856291261238978
CLEC4D	0.423749090405656	0.969039513407518	0.595623855140289	NA	NA	0.766302284876218	0.853397411759553	1.37643408557757	1.94009707857807	1.45408327338681	1.26159089237661	0.822357337821733	1.61734296494781	NA	0.0722959501799308	-0.116649236871663	0.0954399175416464	-0.0206518653801445	0.0315228627262402	0.0382934704203542	0.316549818030186	0.352735427223034	0.247277216165855	NA	0.777113721548211	0.750800380080392	-0.437192864465144	-0.064615574141464	0.442736398874923	0.714068482196256	0.525446118374874	0.530132240919988	0.101817629334851	0.0207998938987853	0.112944882883504	0.24097002633037	-0.0558612834784914	1.27786216961791	0.181068779010293	0.0396496505311766	0.105632148860673	-0.13762056852498	-0.271398112673581	0.102884359925365	-0.0626563287583866	0.275711658962378
SLC5A6	-0.00631709201739731	-0.436407866025106	-0.132687119606598	-0.10508481222354	-0.031485770554976	-0.172341929606171	-0.419264320670647	-0.0979088043410047	-0.255369544549137	-0.272663947931361	-0.2681557296313	-0.281859850137457	-0.212321073543651	0.421467186925277	-0.0263639738252839	-0.0375495661695039	-0.0922041680465115	-0.0121607737454357	-0.0581315433172132	-0.0263207687838197	-0.0155917296179153	-0.0143349372484519	-0.0134922701123946	0.00418912237196292	-0.361344730098238	-0.110043663168901	-0.00469563951301647	-0.236280092221594	0.028007372843406	-0.177935894779246	-0.138474966821986	-0.237865492312782	-0.0121256489928546	0.0232077388439895	-0.097559159768554	-0.0342739291425368	-0.0157493373036751	-0.209497514894442	-0.0622759812428551	-0.163033710867669	0.211718438736634	-0.127747276066341	0.0815568599311298	0.034522573973173	-0.0480819640049104	0.0123400810274006
C3orf58	NA	0.248591139227428	0.119297498170836	NA	NA	-0.04280748706547	-0.188192237691706	0.350848154706622	0.426602248457297	0.0740687949095654	0.0176845183685758	0.14839071353223	0.232328651706117	NA	-0.220220019802233	-0.0397436281790597	-0.0471657251598713	-0.0687110117484272	-0.00715771673224893	-0.0516811859633756	0.00516699460058508	0.0240518829400346	0.0514686605798198	NA	0.0669805355520174	0.151938400332034	-0.0363852297133676	0.0351014839263697	0.276960151455535	-0.274089135269526	-0.0217275371628798	-0.0732337185877432	-0.278102404248841	0.0575087464607281	0.0949449749464121	-0.0288778243682348	0.0222762880009777	0.6570808303378	0.136022886134683	-0.0565475479545519	0.210171783544212	-0.225528608401304	-0.487762877244948	0.103934560606004	-0.212511397331441	0.060762915975467
ZBTB4	-0.139885152708793	-0.402531712909027	-0.21965172443237	NA	NA	-0.290942704874149	-0.458515295771928	-0.906175962915426	-1.17609555068795	-0.443218658162646	-0.335199361702351	-0.267255484407636	-0.50065544695502	NA	-0.0554342596853737	-0.0187512848059262	-0.14657800251131	-0.0347688545692662	-0.0348705193145417	-0.0581045743126243	-0.052585985755009	-0.0572831688723856	-0.0671808049023746	0.0587293662326228	-0.498327592058631	-0.360395322340948	-0.00158457224104331	-0.224740412029288	0.195856812924546	-0.40505814103412	-0.405794112871837	-0.491245547138002	-0.424563793751701	-0.0100105610934936	-0.134746648738847	-0.100075444746159	-0.0963945954634911	-0.321170840998638	0.0654591773493232	-0.181735459498404	0.046527479948135	-0.000762642963182597	-0.295972391072742	-0.100716147104195	-0.081465311233419	-0.0466747501290665
HMGB2	0.224931922198752	0.340599711393694	0.475748706532058	0.267241626705806	0.229397499504837	0.459213699011547	0.243578050762158	1.3605718839306	1.3829312135054	0.603739404205161	0.389450702922084	0.189013103465921	0.34021453819144	0.0705595569019668	0.106705690815074	-0.0393037296083685	-0.187157078580182	-0.100886505626054	-0.00227100339326999	-0.0348499016332538	0.111180430463276	0.279621296963144	0.132222945161922	0.110696634576407	-0.0312005886557293	0.113414588056069	-0.230465630075155	-0.352684520995239	0.471167698856754	0.361664756010309	0.278797785872299	0.495429743623052	0.247019950272607	-0.0899375019213895	0.21925922153482	-0.00546975754179358	-0.0633439252667017	0.641350557904141	0.145019433354896	-0.230845675114192	0.167463632649	-0.00126874333004195	-0.284671298202798	0.123446172743138	-0.0516392053500402	0.0321374245850746
FAM160B1	NA	0.447449196018547	NA	NA	NA	0.0452083648350139	0.000870749428408657	0.813005344392085	0.9090136653689	0.531376322811698	0.396622249231933	0.18894374078167	0.481718050908219	NA	-0.240232356776423	-0.00567174237764725	0.0270022410369449	-0.0563571960326508	0.0777420875578753	-0.0173659495486739	0.0523045422903586	0.0881652779646672	8.3817180351269e-05	NA	0.52737684224788	0.0826453284536904	-0.0136209417569936	0.0514601509252766	0.0669213252444145	0.321095094146922	0.34339727072807	0.282117000393993	0.19561808694624	-0.0565295577250162	0.354449549014506	0.0289250597733232	0.0800624628788471	0.299884356345186	0.0313053449624326	-0.157112549151387	0.0103275443104432	-0.00920686838949959	-0.194005873277777	0.16992997401791	0.0556048473085489	0.029780410495857
STIP1	0.0703052440100333	-0.326995973994228	-0.194255386492217	-0.149853035261811	-0.0694227846158309	-0.275515320169625	-0.125731380135149	-0.0320336265440513	-0.215052174459527	-0.452550796679897	-0.174216291281703	-0.0831347401370933	-0.20240047732847	-0.0685407712933512	0.0327714221691162	-0.0738322778069454	0.0348572196518319	0.0241689259712975	0.0641739587181944	0.00480535186020283	-0.0450759724992506	-0.0231681986886899	-0.00921559687516922	-0.164748902468355	-0.170790876386459	-0.0807623763481306	-0.0412294221679069	-0.427253582713219	-0.0885881825137951	0.0821663675721562	-0.278206630371991	-0.0239894286018814	0.0429693149036349	-0.0404036004902735	-0.176236743860854	-0.00541644381660355	-0.00911355720825718	-0.824224104455023	0.174650007269036	0.249601855466468	0.299657412040865	0.101824380611357	0.497971728591079	0.139943567492451	0.27132167357918	0.231622961886717
ARHGEF7	-0.00245276505325556	-0.233671971226708	-0.109600836167773	-0.08146221620851	-0.106181082525898	-0.12894408756386	0.271314130688124	-0.0837449383822524	-0.173465160824018	-0.088103910759658	-0.0662773981346096	-0.0546643533216519	-0.0505389712769839	0.00215038954470201	-0.0632987166526517	0.0817349074768386	-0.0298481736216148	-0.0749021018025025	0.0471912251758074	-0.0190102920746178	-0.0094714808866522	-0.0256375594385028	-0.0227125282684929	-0.186212104414089	-0.149219583293943	-0.142405722719239	0.0280301424000812	-0.01732543956191	0.103358368744126	-0.113297468480382	-0.0799826364058938	-0.149125202996645	-0.0617807857394368	-0.0707853917249016	-0.0163525136834174	0.00801676941371877	0.0289276828442765	-0.303026002418845	-0.125929407446647	-0.0847567625822057	-0.0867264044584441	-0.0747309607977159	-0.0324424329931976	0.104023408134385	0.0116286143254391	-0.0613184311818333
PSMC6	0.0440835396511454	0.865575646413359	0.377452679655806	-0.0149487293348621	0.221680367599718	0.14782053985378	-0.152611949019376	0.826992349555141	0.703926249904979	-0.0445886928149929	0.0317235027060288	-0.0266952409584221	0.0225078066798063	-0.247638903155511	-0.0793544471607415	-0.0146942738307475	-0.231972415914487	0.0011455192976836	0.0108559969345593	-0.0145260664095711	0.0106760453742639	0.118908207638694	0.0536326365182044	-0.211669744778423	0.00137976340064253	-0.0275478280801465	-0.062702557563564	-0.28008959982797	-0.103832513421997	-0.178355156382744	-0.00813972378600624	-0.186246408908128	-0.215121308925628	-0.0981560736939077	0.17522787770935	-0.198349918150599	-0.015712236240478	0.930926360487619	-0.0974337138400104	-0.136114781114737	-0.136390902914873	0.125488061276395	-0.103922021040513	-0.0929063832970085	-0.00811918010576495	-0.117734155204078
CCND2	-0.0630123985335313	-0.436783021426683	-0.0634464899154315	-0.094988950172082	-0.0292978090765703	-0.137712267976319	-0.278522009202562	-0.295929394409604	-1.33069125298809	-0.463061566965666	-0.378517886353356	-0.277202619443566	-0.612694618344896	-0.0137862845132524	-0.701286757740742	-0.0175472399505154	-0.118531016531765	0.00358506970181262	-0.049109421229143	-0.0632842623234166	-0.0123106763649282	-0.0222871312063526	-0.0652516978211796	-0.268694733222794	-0.680858690510859	-0.359392333710985	-0.00838557226726073	0.252104247116355	0.237910907751403	-0.17397452324221	-0.400188633603655	-0.224537110077805	-0.109046489676056	0.0457355717957478	0.0671803401895395	-0.0279140140811658	0.0143015719738637	-0.0106883878838078	-0.00508531760562965	-0.172577478256611	-0.0736680442716327	0.0109007030692014	0.0783235481346087	-0.0493976639233056	-0.0144161967723056	-0.0741102571389172
KLHL2	-0.0129326940678806	0.880943382820933	0.569397881208548	0.31998057874055	0.332387300840901	0.208899986867961	-0.0133004097915762	0.448133955688423	1.14996472620491	1.04221339778113	0.689387743550896	0.203867111733002	0.587593257680061	-0.149076821976067	NA	0.0288921056441381	-0.0180488608822595	-0.328029700266689	0.101137352700926	-0.0373519941900532	0.100643110727803	0.0990579526537843	0.110337876185242	-0.128677312846989	0.27156332238726	0.108037156828069	-0.202151178135308	0.34029298644799	-0.0920836071228193	0.101277871938471	0.68873785747274	0.447877351209393	0.206370498232036	-0.125141543355218	0.186596136669315	-0.00321305758494703	0.0490970853447565	0.475559636632615	0.0452627810989648	-0.592813056853718	0.0108889048515687	0.0910142558294712	-1.0971183384728	0.102508666966244	-0.11660684229008	-0.117228368711739
XKR6	NA	-0.434219696114733	-0.0301071796117271	NA	NA	-0.232972834448405	-0.326992425102475	0.122780701042518	0.0413359898325485	-0.102086522001257	-0.0599885445997268	-0.0684779780886303	0.00552698330753128	NA	0.00472424339257203	0.00959765405491744	-0.0629884449704157	-0.0183361036364084	0.0184187550609141	-0.0711691999443604	0.000808603298367105	-0.00739820706919843	-0.00238825755105312	NA	-0.0585399432817163	0.0254222357572591	-0.0700678981465392	-0.209585062726416	0.00537397004757564	-0.000225732513044297	-0.113825220671919	-0.0801917013254067	-0.116912748230852	-0.0689246693043506	-0.00893266940849387	-0.0179172218432543	0.062207896166871	0.131633612494662	-0.0974648192155617	-0.220979179687183	-0.00247421873915687	-0.085390130123511	0.00117688799573305	0.108124918333758	-0.0349439649645174	-0.0640860441495878
CYP3A5	0.0910885295926873	-0.406371787311091	0.0308087540118258	0.007338268549284	-0.089797020830234	-0.315375835081542	-0.212819625113439	-0.0847180434657261	0.138098936100368	-0.0574198086551414	-0.121571255672813	-0.0844452161718242	-0.00993595207961532	0.116802550285644	0.0332319191261651	0.0621357332948084	0.142112460467366	-0.0904113115805214	-0.0344725273553731	0.0742473020745519	-0.0304085340078507	-0.0474129316012088	-0.0486006847593974	0.191311545142183	-0.122179972118164	-0.117937477385251	-0.0701346255408496	-0.107679607474309	0.122650361861328	0.138963597991939	0.110159032403462	-0.127492619893676	0.0292524452802664	0.0412324268245238	0.0052828842417163	0.00369266566575166	-0.283472741628948	-0.36768194003626	0.0382048666990307	-0.0137677405073795	0.0430935269932707	0.0111637112114609	-0.0138048837179262	0.000224108425231509	0.00135793473381864	0.00483403445615727
ODF2	-0.0283381193339353	-0.324011749843461	-0.0896094264112969	-0.0288389315562599	0.123906842910005	-0.163395338611218	-0.234024402594767	-0.235740807095803	-0.318565555881606	-0.120211851784241	-0.13108132280205	-0.077752292715893	-0.126960327601952	0.00718365059289696	-0.0211003254424238	-0.0370721002072429	-0.0291071007861263	-0.0436954124520208	-0.0469210110026784	-0.0179253486811787	-0.0230125695244845	-0.035503770175721	-0.0433251864149342	-0.0974018368076215	-0.277817606046476	-0.0802053881231213	-0.0715136385522718	-0.0709160090228115	0.0740684285934334	-0.222466779114145	-0.0372814125442094	-0.178209930054318	-0.0911353297354935	-0.0557121132853558	-0.0612311853300869	-0.0106563348283235	0.00669917359720736	0.0282932119976517	0.0123496158353429	0.072240901817912	0.131384883859717	-0.122951301644807	0.134027763895121	0.00766400794278773	-0.0265130235336759	0.0542003157987829
EVL	-0.120555498259476	-0.476560811247	-0.439442677133846	-0.233818663875075	0.00238510536104407	-0.272196154118635	-0.338243675179548	-1.0102006225704	-2.01944777264188	-0.518703908234222	-0.431124181430374	-0.387912241968913	-0.417893899471509	-0.169817071603569	-1.07830801847419	0.062304225737905	-0.0447286202847572	0.0462975764110535	0.0118779492435638	-0.0133047907831567	-0.0919085608561438	-0.0660219296671501	-0.0954133639275975	-0.952906844681424	-0.767105306570389	-0.196900455726892	-0.000426673408984323	0.403131194181084	0.367375311691415	-0.0106587635407365	-0.758909173133926	-0.199400064914681	0.0720012425502262	0.14059372910292	-0.131065834561654	-0.0777283348495444	0.0594132709786622	-0.319729129375422	0.0648042521293614	-0.0344326325987499	-0.0732519525708791	0.0968302196133242	-0.00956136249926785	-0.129893574732931	-0.0222427413520409	-0.0590646580440949
PCNXL2	0.0214955636597787	-0.279042436357158	-0.0334901947198028	-0.0497138827662546	-0.0664526977882491	-0.108641824149241	-0.477319965511995	-0.120408920541982	-0.118393605614426	-0.112199295634709	-0.113198263594759	-0.0972549265090377	-0.127716238863189	0.140555965867965	-0.0468374218559557	0.00371488103712024	0.0313849048490736	0.164757983464664	0.00112702887526229	0.0134543749616612	-0.00697541411393014	0.0051927689736487	-0.00414729907772617	0.287708580762486	-0.298143449230423	-0.0465382013519682	-0.0718888916183494	0.00683355625472911	0.100991442506126	-0.0222061990226079	-0.103519903390903	-0.0860823560175677	0.0536730402507342	-0.0891312931579748	-0.0198267221024751	0.0546367165259448	-0.00424041794369846	-0.121351073840038	0.0317099982542604	0.147415668923705	0.312389185862273	-0.034457464346909	0.139774056083607	0.279760069933949	0.0180506718321216	0.0600239379121327
TNIK	0.0263110521627461	-0.371467857328635	-0.109104681667504	-0.0959434501142956	-0.0571090842416418	-0.11083755584285	-0.388202638775293	-0.201999263550604	-0.545240238452529	-0.450150797293912	-0.150676264524881	-0.0696125838296667	-0.127459835091629	-0.107673250152766	-0.0822142593702873	0.0588288113326512	-0.0800819325883491	-0.080137143785695	-0.00655094908010468	-0.0555488160089556	0.000730369071580049	-0.0202988733181878	-0.0326131482401192	-0.0861682503601431	-0.113723548351855	-0.0304258340868616	-0.0313976588206063	0.827733152123334	0.207428598160484	0.0893178008527072	-0.144509238123623	-0.00335084128454502	0.0212579556373126	-0.106190368365533	-0.12641213566175	0.0423036796168934	0.0493176479989162	-0.0162686075337639	-0.0986615111964085	-0.140123567913766	-0.239898543482888	0.156479009310419	-0.16062723293817	-0.0133510115764748	0.0879446682679165	-0.0442163986733324
SLFNL1	NA	-0.305129074662337	-0.0159428766262933	NA	NA	-0.301870034298184	-0.305641273040653	-0.0929738325224527	0.0130658362980943	0.00217092689319584	-0.00984845026912608	-0.00707824247914021	0.00183093265825223	NA	-0.0183653005851975	0.149412895461954	-0.103809649090953	-0.0998214410223174	0.278770510813333	0.0227199198343089	0.00221411332569061	-0.0137725956413537	-0.0143813250703274	-0.252934953422034	-0.234937819244577	-0.135360048573545	-0.426357811657873	-0.150634155913225	0.0462733384233008	0.00640654362093166	-0.0250079367891894	0.00483771215265453	-0.0776046793236114	-0.00225003512856732	0.00624632543905288	-0.00277860297523122	NA	-0.319533793316456	-0.00405561564927388	-0.00815792250425753	-0.00231832348019135	-0.00351497546953785	-0.0156675122741928	0.000523562921207178	-0.00485674741226723	-0.00164547938728287
HSP90AB1	NA	-0.374902393485	-0.329282310535559	-0.221633360577688	-0.135485238490292	-0.203824098176322	-0.0917356456357461	-0.116566590369414	-0.905203582797176	-0.64389898181215	-0.371860199317189	-0.266399442012186	-0.415105616579583	-0.109402746060834	-0.407376823017874	-0.0364860601818336	-0.101272556714609	0.0424367381206687	0.0347162051888003	-0.0296771205423343	-0.0466808369776469	-0.0234656964574731	-0.00967651296155628	-0.982276926202435	-0.472828772225535	-0.218675249557442	-0.0576196644160291	-0.166573671963216	0.300423111257663	-0.273567557101934	-0.518828482448124	-0.105605173750602	0.105896533063006	-0.0241764693732668	-0.232766128843369	0.160251193989045	-0.0723806747989054	-0.538763416777099	0.0800241802273248	0.080348878007643	0.0325865340394435	-0.0574250037683477	0.173318244180468	-0.0481924033549217	0.0181161509443766	0.0358191729689226
RBM14	-0.0544412264409288	-0.341459324125108	-0.285459924778745	-0.090347422823986	0.0210337510619691	-0.246266481143896	0.0546671040322409	-0.531434753405021	-0.731813418086566	-0.376332749265927	-0.327194216221227	-0.158394702821293	-0.369058667942808	-0.313432790725876	-0.688418767777662	-0.0545918538285964	0.0071181289546947	-0.0171626704358069	-0.0130745513015595	-0.0407404525256902	-0.0133375278536414	-0.0717120474908389	-0.0771925680500466	-0.503740344595828	-0.378716792801318	-0.278971083373353	0.0130411711281464	0.131033553625856	0.144189797397435	-0.144012976073026	-0.225576519333266	-0.318514415992951	-0.199184958818646	-0.0693558210855892	-0.0498902937195518	0.0230600523149065	0.148454150877759	-0.350225967650606	-0.0741541125678435	-0.146245870022586	-0.15187480407587	-0.0414298121780194	-0.103548834379648	-0.135355240712668	-0.0922441935815743	-0.133643552376995
MAN1C1	-0.0854514984506978	-0.529864418634274	-0.0645631211593386	-0.186509237169937	-0.12424421229811	-0.382632122790654	-0.241961190819257	0.00796439019656194	-0.562740502387172	-0.382008997836372	-0.318344648579114	-0.347522632194344	-0.39937580032898	-0.0626001052674914	-0.171463266752553	-0.0823589937691549	-0.151348364457184	-0.0121479095555885	-0.067883891775551	-0.106416029158078	-0.0245399930603871	-0.069620550713267	-0.104861947543474	-0.0960980765090176	-0.62959372199602	-0.444033553232199	-0.187699822193418	-0.188821841797644	0.0782425824960624	-0.449201626361077	-0.582390841203272	-0.368291742826065	-0.290671466579885	0.0401977108861608	-0.0439988062542013	0.0881080836514934	0.0768647453418962	-0.455714958578253	-0.303486546972189	-0.501756374132849	-0.213609343635434	-0.370452531426578	-0.90659531844033	-0.124218599375426	-0.502838879517882	-0.406955549380712
TIGD7	0.158850628205511	0.53070247932007	0.0989923821171366	NA	NA	0.248400597306668	0.0369289563330442	0.366012338581198	0.536821479617691	0.00725097807211355	-0.206224809126743	-0.20390214266842	-0.0455929869317542	NA	-0.300313624481741	0.0358461479462025	-0.272098216986792	-0.185241251547414	0.0270088396531831	-0.0389470861336282	0.00801279973897984	-0.0158264450508511	0.00899864567759496	0.0441700614022345	-0.16274663215997	-0.0361053203796101	-0.292672835204178	0.0391197707880679	-0.188941883690994	0.292027816266346	-0.0333019484967974	-0.105353768665599	-0.0583382859866202	NA	0.0609817051358842	-0.116289096434652	NA	0.456136971033241	-0.04791142052772	-0.408266030294068	-0.126676413646817	0.00788774129764926	-0.327867151579947	-0.0524038312491001	-0.0049736163594571	-0.0800389600093987
AQP3	0.0031417249261679	-0.342026408602738	0.00696886764004563	-0.113076351889578	-0.04785922030092	-0.342473704466229	-0.523789539806122	0.649578333386148	0.325893231972207	-0.216438437739029	-0.20732814943031	-0.270634044390965	-0.322035515876435	-0.0557604340190766	-0.0198558766411357	-0.0339767973074049	-0.274491826010677	0.0543270657479178	-0.00394428205818346	-0.0523972409489987	-0.0128173323062376	-0.118272690602688	-0.274834128203597	-0.0068491149723984	-0.119168928706241	-0.0234072219396177	-0.129363909108291	-0.233694001717992	-0.0933174316485333	-0.0817992393033977	-0.10197058803338	-0.0780036508815946	-0.0982298311186243	0.113485728459033	-0.0044000134117457	-0.0463308989811888	-0.0225407355473405	-0.335692926352867	0.265295899457222	0.383851668772845	0.0252401124643585	0.0709736743822128	0.23017094031796	-0.12539559462752	-0.048651457978324	0.0228500522771809
BTBD6	-0.0615061881046088	-0.3270159412897	0.0410077992672689	NA	NA	-0.147656600245003	-0.222549722667064	-0.0420024772791703	-0.477783389810979	-0.160126516959264	-0.125481371575747	-0.087885218794352	-0.213643669050547	NA	-0.00979116583573029	0.0116626509695202	-0.157514784594682	-0.019871559162442	-0.0792931079191388	-0.0602822046482443	-0.00495547153614651	-0.0186171130162672	-0.0451082877964881	-0.0758400549548917	-0.266973501311978	-0.155734969291875	0.0251170778521822	-0.11392995316675	-0.145699750599271	-0.275778666773911	-0.270039953678308	-0.0453922971525925	-0.0753383540024067	0.00162160974994391	-0.0480819209103178	-0.0243706970061764	0.0249263046826937	-0.379853101079681	-0.0431408746557078	-0.00119526228564161	-0.0323788793867856	-0.0854942969630319	-0.141577192976456	-0.172557839712596	-0.167289927051071	-0.090173120203125
FOXO1	NA	-0.347068730964699	NA	-0.216000034629283	-0.0932728047471716	-0.188511655167727	-0.335675500041739	-0.307034578664933	-0.363398207980843	-0.154471680523444	-0.390941809674059	-0.316680093894893	-0.62749497509726	-0.0967746572763255	-0.705768774563995	-0.0305293325219067	-0.0877149982608476	-0.0257385711186618	0.0565700774274541	-0.0519255670849404	-0.0583988302725021	-0.0443207958065458	-0.0853758464681525	-0.221938036025002	-0.600567149227817	-0.511946129372722	0.0501575643199369	-0.162024470965588	-0.135374051556599	-0.386464408344758	-0.19738750647092	-0.273152380515073	-0.253795426989702	-0.00796567402607251	0.120460175272266	0.0654980661009153	0.00528824649123072	-0.125590833695177	-0.124174598174961	-0.280272600924676	-0.28192559162424	-0.0581713790034516	-0.230032578798437	-0.221567929996521	-0.0898138769536322	-0.186285730985017
HSBP1	0.121874049694278	0.333104471819862	0.0572824999281877	0.0452065788965879	0.11404495977372	0.242557781232006	0.174986632810628	0.444788787257965	0.616270552182236	0.198449342036452	0.0965058624231169	0.159482979203575	0.189347516613876	0.0382418080051824	-0.160449032547862	-0.00101425031534182	-0.03326519073364	0.00929220098850015	0.0175477983997976	0.0155651105598966	0.0401653918412212	0.1260302821917	0.07672855576113	0.0871887349562387	0.0278597778158187	-0.0599768617508772	-0.0436722569751594	-0.0409878409839327	-0.233235543975671	-0.044556672556075	0.0442735442028834	-0.081530080236104	-0.104396016024722	0.047298816222157	0.128637866824312	-0.0501773459976122	0.0481318844566272	0.190157591928902	-0.0960003784821451	-0.11969040627059	-0.122946574204766	0.0477304691760217	-0.102309286570985	0.00723383572932948	-0.0335869433165381	-0.0916999733466945
ANKRD17	0.0391210539674602	-0.28242293841321	0.016502431819823	-0.0577181534385659	0.0609747729285299	-0.203043519204702	-0.138115279026812	0.0012028679537441	-0.0279716800119232	-0.123531501815461	-0.000155534859947188	-0.025207355818885	0.0244735866625449	-0.256785434068352	-0.0777909801051722	-0.051028218573177	0.00309653744886018	0.00730905548878209	-0.0725579586278305	-0.0348494316035447	-0.0136950260122669	-0.00605355276569899	-0.0128319247823345	-0.233592514794745	0.0144379090712964	0.0922671788431444	0.0334583343990273	-0.289631537579102	0.121414661177751	-0.0577361509751401	-0.0311074020519825	-0.0218578706780033	-0.0372250621235389	-0.113516851810846	0.0349571990062307	0.111170880435145	-0.0233261244583036	-0.727620362000505	0.248152244349492	-0.0192341904049736	0.298080514264261	0.032227832444666	-0.242849865065964	0.202758111168383	-0.00918681318953795	0.10961001853014
GPSM2	-0.217334302913705	-0.241341281343712	NA	-0.00661601659061577	0.0973250638845732	0.120494908453849	0.202452431798361	0.246379842499338	0.515913908860486	0.092475715307849	0.142226681800872	0.0949449684580721	-0.0894151203860656	-0.0697908290960095	-0.049680272520272	-0.114206384031622	-0.0893672192810735	-0.0254490469877889	-0.103025666442023	-0.074514526647552	0.0319930565604995	0.0115712819664085	0.012162004932904	-0.0787693273605489	0.045882915032626	-0.159157003958592	-0.10695837773512	0.0562862437204883	-0.0487406501177476	-0.0266652515288265	0.529729843798755	0.176263123146071	0.275491887802773	NA	0.025078752786252	-0.00246775446879869	NA	0.0164413663823451	0.116767738292361	0.437947844491673	0.62177201021864	0.147107567660116	0.588109189095362	0.476947499955054	0.307855468203805	0.226427500553152
GPBP1	NA	0.551703260502148	0.0874340692560281	NA	NA	0.0932557704328204	-0.14318324247069	0.0298590986506008	0.152411194149548	0.191815744052834	0.00797204423366861	0.0904076688545879	0.164886110041822	NA	-0.14832052079363	0.0438739459697269	-0.16241652118107	-0.0842059802629415	0.0633348650061671	-0.026589037864263	0.00676244295983102	0.0397470682383623	-0.0125811061853632	-0.19704906077499	0.0201101261009626	0.0952285981676689	-0.0598748349673805	-0.0225174665613985	0.196114639144798	0.121910788124967	0.12297471875067	-0.243185973870883	-0.183772466823626	-0.0542534359218526	0.156893546916616	-0.0184308354806701	0.0802180521092412	0.141073785307548	0.0999857539640803	-0.249769684611734	0.200404334128048	-0.0633169220320923	-0.511102463236676	0.0182427840846992	-0.128301746610654	0.00449477038609365
CAPZA2	0.192691781528958	0.492621625238765	0.424835265875755	0.209285026556899	0.28934231872964	0.207764048726769	0.0332833235836948	0.900223629790663	1.31770804276146	0.507714045141677	0.373895331023651	0.275609496034945	0.448176712392164	-0.193765961143613	-0.303673068292426	-0.0813259141353559	0.0684728236626555	0.0619899942828248	0.184275602610021	0.0465157050409074	0.0448088442197064	0.0597031986284607	0.0622447039907277	-0.570375267101304	0.192675755085499	0.0463177509835454	-0.0491142230270705	-0.00022157090439772	-0.224368601294298	-0.128335107948442	0.227899101542557	0.157204657031685	0.133727763302705	-0.114127678825089	0.540748669997961	0.0525982308197387	0.0166600645293674	1.19552586547242	0.00554384569577804	-0.0355266754263711	0.169051720747068	0.0441534457954389	0.0239268312274077	0.215415333093257	0.0739541378063079	0.0443608368479423
ENO2	-0.0211224359106241	-0.442205018702512	-0.0468069318207227	-0.13799405027887	-0.00518898752883776	-0.267198930609192	-0.500451906702887	0.386917133412302	-0.000175159674748118	-0.480400245081226	-0.239801741989813	-0.353202650908716	-0.499847931832889	-0.0448272694202203	-0.0535205821902096	-0.083689653992964	-0.0218971452765482	0.0442342768301239	0.0766784865067424	0.0167748489026504	-0.0587882052032208	-0.0481285757125925	0.0237770393447553	0.60489002366812	-0.314445448069969	-0.204576710793171	0.0658082027382541	0.320108977884644	-0.487352313515429	-0.171257143584793	-0.244560434881947	-0.211843419462448	-0.300636021846482	-0.0106085559981069	-0.0412942289788177	0.104322779811088	-0.034033209993674	-0.236308038450285	0.0471582150883571	0.0571990564153677	0.218738577959661	0.0646480466551785	-0.125683935718177	-0.178321620418424	-0.101984694973562	0.0104442306747054
INTS9	NA	-0.229118396687314	NA	-0.111554388869993	-0.148304322923027	-0.2407920399798	-0.226674691824468	-0.62034438354709	-0.924815213597792	-0.142851757093741	-0.124104893795516	0.0195637103129078	-0.106332365658565	-0.0503130489617585	-0.308684004921726	0.00723689734130566	-0.0365884026942231	-0.047325203178371	-0.0349094950866041	-0.0439467032597446	-0.0181765370193939	-0.0537349797145642	-0.0686114809219601	NA	-0.150766372177194	-0.0275980908124454	0.00139331767997835	-0.0988282021526893	0.119866484145507	-0.1097665747275	-0.257965577140199	-0.109157244274247	-0.0294368891827665	-0.00425105914938144	-0.0967774171277708	-0.0626278064678595	0.0525369330478168	-0.313201138498211	-0.0996191542180316	-0.0574008310458105	-0.364425486247013	-0.00294207179098007	-0.0734535694447122	-0.219306589707154	-0.0959866853222908	-0.138942440261252
IFNGR1	-0.0814939341668919	0.456054288777082	0.396794456305085	0.222614603034661	0.251601554692488	0.266737686936392	-0.0109652076099647	0.730627506085173	1.14739413522985	0.577536084818873	0.281181115528966	0.111265513809323	0.313857946331059	-0.0819651545289454	-0.39148038121748	0.012217669253536	-0.11848896607361	-0.15383574795361	0.0546197891701257	-0.0385190075114664	0.059398552088731	0.133589292158586	0.00311356935307693	-0.00562217876619326	0.150826202343101	-0.0640860367708147	-0.0331993578252945	0.199943865439465	-0.253305685472185	0.00498160433258879	0.370521408898168	0.214208359963699	0.0741191131975934	-0.109834764395485	0.288674006791339	-0.0724102794534025	0.105051485901997	0.365279946094517	0.0267112171536439	0.0301211122304986	0.122600621461346	0.0622806139687492	-0.0424620651537611	0.109292826282926	0.108106152477729	0.0701109962510603
TAF7	-0.00784057314860636	0.675754792815898	0.318973166800984	0.115685746659755	0.141403918412215	0.314240436178161	-0.0471244980985668	0.261743739107529	0.58210778509515	0.308074730968977	0.106563693023237	0.00733752789654598	0.10372991814007	-0.0362019816327411	-0.199454232015928	0.0663604268124393	-0.193517249312642	-0.121747875285551	-0.0635441637379928	-0.0728960007093134	0.0215844291031742	0.0901316562861712	0.0204734178176731	-0.325390398994598	-0.0130311900596661	-0.0921859212357102	-0.128269234786155	0.0351014579119559	-0.0462843693709031	-0.112752746552101	0.1308343886775	-0.107900036995906	-0.242292845777726	-0.0828287241084926	0.243041798001298	-0.0810227157933451	-0.000642173149354354	0.570241344270095	0.035359972413182	0.0121368988807471	0.34673338492448	-0.0623662416213282	-0.32257524726941	0.0553220386787194	-0.055827558817171	0.0741228615415622
CHMP5	NA	0.746466518848375	0.323827515462795	0.085202330019702	0.160314675044263	0.280710145004054	0.182291795762755	1.2702324138808	1.33219383700515	0.430424228489812	0.386486593669766	0.376394568025006	0.81798498118517	-0.243625728165944	0.052486853670478	-0.0178457550299599	-0.121175394773556	0.0536920723144301	0.0281057524832142	0.0127080706401843	0.0591992299877418	0.0784295902255553	0.0182341297984533	0.0628281216060288	0.635133951416743	0.389538642572232	-0.169258074677126	0.201807827063557	0.583472735691644	0.737777903052996	0.442647655388802	-0.0149480222480812	-0.178109023931552	0.285078784374428	0.239877006220663	-0.102296084097172	0.0494525580977624	0.68093815180882	-0.0131558795259038	0.291403285661564	0.237721703148797	-0.202189486080427	-0.101747163855492	0.226041236848309	-0.0288711816492687	0.148246188907413
UXS1	-0.107940853222904	-0.372266933737912	-0.0741731872942784	-0.0416749366250723	-0.042318236080622	-0.0982840126251057	-0.26390707007881	0.344446549042407	-0.0709691937655983	0.290214466533731	0.19913788190743	0.0535580397150022	0.061442640430478	-0.349206050252903	0.0153198598911829	0.0925447258157251	-0.0700581450875416	-0.000484270787278616	-0.0593731065829453	-0.00881254482559199	-0.0435758994429269	-0.0581105416490516	0.00372678845235159	-0.337948657625302	-0.0153708286591923	-0.0225792345743217	-0.0368917361248802	-0.351819222768618	-0.356030994618407	0.0828819421337225	-0.0488139226179927	-0.0448594170777769	-0.136751753550456	-0.0399504810204501	-0.0110560728659674	-0.0165813797553935	-0.0549355493571691	0.0450578752835414	-0.0547294570058729	0.0498251637512196	0.0353904627886748	0.164349922790483	-0.0560364409144023	-0.0211601783321211	-0.00367679130353154	-0.0302804933268314
PPP1R12A	0.0342897914651542	0.459747071859262	0.334554728794949	0.0379385224125493	0.248989677394036	0.100624705257577	-0.150945752983499	-0.173468973156983	0.0611885490527997	0.432816047663503	0.251258416303464	0.0608670168348953	0.161440756390838	-0.0337396980139831	NA	0.0140966848421235	0.0106029020639809	-0.11119296708102	-0.0201455779264237	-0.0287522508519508	0.0105432031052911	0.0768920052251653	0.0254831310721067	-0.281658041885419	0.0695418481640197	-0.0133391436553208	0.0312389309284607	-0.166759910745569	0.0740949251293646	-0.00893303315208468	0.210294523967292	0.20082895387292	-0.045126960053614	-0.148684519113019	0.130225916147555	0.0777029869718012	0.0735423755106804	0.546899584179482	0.147041504795001	-0.47623087971679	0.161638056551411	-0.0868628883539706	-0.860723902709019	-0.0108162342444988	-0.173613852179405	-0.0144181715996122
METTL13	NA	-0.255570803425555	NA	-0.033577497243698	-0.0647950903644837	-0.195656777731878	-0.0608166794508248	-0.0168174055076385	-0.210591081753678	-0.327585629191943	-0.150030460716146	-0.068200256509348	-0.133793400140481	0.0716835885181177	-0.277346085481636	-0.0115553258601305	-0.0161865436866848	0.00342519333823279	0.0204276794610661	-0.0237749625856986	NA	NA	NA	NA	-0.0299035824371152	-0.109264292207758	-0.0191462156546216	0.286996181479523	0.0422724934890215	-0.0840626450950784	-0.135806809857437	-0.150979664169198	-0.0747276046911109	0.0105445905800714	-0.071102406439592	-0.0177840520727698	-0.0132066256147618	-0.426949959280406	-0.121251069468674	-0.120785883336979	-0.127259731162993	-0.0550344089703346	0.11698581768599	-0.0374898416623772	-0.0240023187129467	-0.0736699019256068
TNIP2	-0.0220416701445382	-0.255116425669251	0.0296092914107856	-0.0184999173709817	-0.00971546310424742	-0.0526482179065273	-0.130691185699956	0.46738325952701	0.651665377919049	0.0953218122817919	0.2236264849337	0.158173948472896	0.182531526214454	0.00984050514685145	0.0445929864777503	-0.0632337443080478	-0.0156447516652368	0.117016408792707	0.120024947421242	0.0418754936812726	0.0213327942206405	-0.0295264997149985	-0.136040284091651	-0.222551588946908	0.169626192197252	-0.0857584984311323	0.153952586246618	-0.621625496568116	-0.0460818204214129	0.0521857867459157	0.0441045253537568	0.0684209376228218	0.217926875591454	0.00843077520961051	0.0191639774543917	-0.0223853762893336	-0.0579544236305915	0.0889082603210073	0.105808840843526	0.144305727433572	0.381605752332603	-0.0514876261432133	-0.290316341276502	-0.0407654885292228	-0.0633488614134132	0.165823951120735
CPSF4	-0.0674285225586232	-0.270001901172608	-0.213795694444446	0.00659231975030292	0.0248277347163066	-0.152651325382511	-0.0252105204858876	-0.185419224787613	-0.418680751758413	-0.0323180627121321	-0.165730241887042	-0.146985568931498	-0.162951242027197	-0.00884246036990831	-0.10192450670703	-0.0260456074185817	-0.00905790941976378	0.0135942724615304	-0.0529810557520727	0.00298501726932965	0.00376717804769369	-0.0244674059416675	-0.0543057790120245	0.964193123788285	-0.248346286488216	-0.0869233408123244	0.0138345939939884	-0.181112176122284	-0.115588972298574	-0.168698507239105	-0.252845844849453	-0.144877782991164	0.0748675828099286	0.0421025022599576	-0.0057434352809812	0.016795674113162	-0.0209034563394098	-0.289162886410883	-0.0455166631757425	0.106690428375797	0.00205136629507463	0.118086597605128	0.211367145402742	0.179505980755993	0.109393511958769	-0.0279989308741877
BMS1P5	NA	-0.376777884532698	NA	NA	NA	-0.219326560309494	0.0138773886826967	-0.0827808881131127	0.00793541787296896	0.0190899307817089	0.0115344577988513	-0.0335025029826715	0.01366040643602	NA	0.0678813226030914	NA	NA	NA	NA	NA	-0.0221421334623596	-0.00733553265710113	0.0181961381455836	NA	-0.0042058096384074	-0.0117567865995604	0.0958906578638913	0.0507683908768905	-0.0302198730423263	0.0747976152013177	-0.0386811663761225	0.034795912553322	0.0704469982390888	-0.0654104225571522	-0.00311593303488076	-0.0665365102886031	NA	0.140005589866213	-0.108958465446977	-0.0188081587210342	0.052091759570783	-0.0825694001223456	0.142624630868238	0.119840746861925	0.0344553243710999	-0.0408067244918161
GMFG	0.165660516582484	0.414722459549747	0.278012508717805	-0.0527362766814383	0.0795932945080063	0.0816507949033506	-0.0783257975442894	0.464632821182597	0.943141196715688	0.336663217528625	0.290783345874341	0.168623689834997	0.300873677424824	0.160781983167502	0.339139412747549	-0.126583470316112	-0.135591370358241	0.0607324162478045	-0.0511463181660773	-0.0388214241861269	0.0769733512291275	0.174951291163982	-0.0395771544464925	0.746025317688753	0.0183218797708038	0.0918868843121307	-0.193121803628208	0.090061248271982	-0.16751224360386	0.0522321370851493	0.153705385530301	0.243595754766913	-0.0913011118519734	-0.0192322062391406	0.201336682062725	0.00644205029812371	-0.133122440974238	0.383647994822633	0.220489660310017	-0.0116463599943457	0.286456187705509	0.0560644363737737	-0.125771422181894	0.0264790656932786	0.015961651339302	0.154442614328046
MLLT10	-0.0201186830404898	-0.223498783855949	0.00270758896289947	0.0248078641678144	-0.0103786912284003	-0.24361773781632	-0.17282572452855	-0.154268606833751	-0.101259275304009	-0.166417823103697	-0.182139536178005	-0.172309035192283	-0.253621698097656	-0.0111050321960627	-0.268833770896786	0.00071691739602578	-0.00633915830328249	0.00287041293004282	-0.0593877413990717	-0.0165383267419606	-0.0121038633819367	-0.00759488750256731	-0.013618869008164	-0.00720968835188212	-0.129248662054017	0.0128065798974522	0.0500338601257893	-0.264258098670168	0.0755030598167185	-0.149804763535918	-0.071586383455137	0.0462868861796969	0.055702457323836	-0.0900420791115942	0.0322145916815842	0.0446414679382016	0.0426388358747711	0.25164466703563	-0.0169098525806609	0.00361392709858938	0.00572506041088603	0.0389967134177293	0.0368817233931145	0.110460939388582	0.0505834101558738	-0.0136122679519689
DGKA	-0.0702560604747329	-0.535046169277219	-0.241935707810614	-0.12686797560481	-0.182212514788841	-0.18401463154708	-0.326063987267585	-0.324628317021117	-0.267006854006944	-0.342187247064116	-0.240678507127929	-0.300067582813869	-0.439053921157503	0.134530960394971	-0.0229408866219812	-0.0724533850306129	-0.0127266009298752	0.228400499406087	0.220631397960486	0.0151933448053759	-0.0463428274122508	-0.0136673493962559	0.0723688886135508	0.0837456521945577	-0.657595218719024	-0.27930187305206	-0.130921642349639	-0.0554664531811332	-0.0894186321392337	0.00919374408556941	-0.302094411102561	-0.118330808169601	0.109909973386961	0.00776936190793652	-0.0734084858637048	0.262344189165592	0.0715204633229654	-0.544680114121281	-0.173523982592137	-0.0345562934264228	0.130665133058912	-0.0717334589723199	0.0551056490324307	0.0334942658417985	-0.00383321422779763	-0.0477759231122264
HDAC1	-0.0906475350826975	-0.301786738898185	-0.205370948245169	-0.123798383404212	-0.0259001991457624	-0.165284893841248	-0.232707616856057	-0.126712531723745	-0.292607135861692	-0.110433338930237	-0.0959751713937043	-0.0663447029630977	-0.0883563699860145	-0.0939652011064885	-1.09189393541034	0.0224508521880964	-0.0648132734913054	-0.0577949156860936	-0.0219257491753183	-0.0483825376096027	-0.0445583281189306	-0.082142288440753	-0.0835606229668432	-0.566970521844843	-0.239291523199387	-0.154939584905334	0.0435859483177952	-0.369584222881979	0.0557122169703507	-0.191310138141626	-0.287555621376018	-0.134513426489057	-0.0539748978966276	-0.0308769979668951	-0.0919903378423818	-0.0932485767418706	0.0834147703805266	-0.360797927973234	0.00361720096611539	-0.0288328870684428	0.156424167322891	0.0248518055117374	0.0375124016820069	0.0261132616820536	0.00780853906390369	0.00320080911380261
LY9	-0.0320629368992138	-0.377708671131828	-0.254144741572471	-0.220750328629358	-0.141428900245852	-0.327361680304851	-0.639368413505047	-0.821640328460063	-1.35219798049632	-0.503336712405434	-0.572974019412773	-0.444760437214603	-0.684265928665912	-0.238552122782245	-0.176699190603278	0.0534500710480053	0.00618487304369573	0.105635827427138	0.138209086102422	0.0344691006708122	-0.0398532593579284	-0.0352220428275452	0.0627169652336834	0.0123423110821082	-0.38102276199396	-0.282139612526242	0.0512682300811093	0.225853895352111	-0.207081008585545	-0.310231246978184	-0.262305748558454	-0.461187152690028	-0.316047028620068	-0.0435374661539964	-0.0690549185375038	0.0308172183970637	-0.0491345314798075	-0.509947146939658	-0.0822967473411168	-0.116524026025188	-0.197520396011225	-0.0457169595909247	0.0707953710801205	-0.141037192074006	0.011628358418176	-0.156111956367792
TMEM181	NA	0.357894205335774	NA	NA	NA	-0.0291287166477161	-0.313946980017151	-0.607237026629344	-0.462714730644226	-0.208618908319129	-0.34539036143447	-0.241579036305317	-0.416598399029966	NA	-0.332953038065159	0.0340810525147136	-0.120794873309613	-0.0863457805921704	-0.0262801587022056	-0.0581890993330108	-0.0407254409781191	0.123852016159006	0.110077594419742	0.746584941720462	-0.38967794009748	-0.263608557902321	0.0623930625970189	0.369062075923313	-0.225658569763757	-0.0423831546489418	-0.331399394254419	-0.218547353396192	0.124613108860624	NA	0.227465887926767	-0.0684532146164888	0.025209161099691	0.49078405794623	0.0980011254746711	-0.0456972960765327	-0.0299354914291445	0.141453926881821	-0.0840166595778608	-0.0350355289687149	0.0426847200047773	-0.0198198164121286
STRBP	-0.109860606307952	-0.600650088341115	-0.0333118368252543	NA	NA	-0.499082318624341	-0.721681885529092	0.205796317940784	-0.515005496608772	-0.321134643139034	-0.337198090699383	-0.194018940146863	-0.45783098430966	NA	-0.191514302271254	0.0439282881515369	-0.0366996962623699	-0.0410261305609383	-0.0236745631077139	-0.0596065694445859	-0.0732532113511593	-0.0530129396809151	-0.0858511161598628	-0.457152629443405	-0.422776168794263	-0.116792068117192	0.110064755263421	-0.0248424544005909	0.104773274676764	-0.48764518522557	-0.315761439251935	-0.502036046720841	-0.311603659611361	-0.0451338970085887	0.0693973527708149	-0.0208603099950632	0.057173083122674	-0.371185690623621	0.0902009559833826	-0.0505853827973887	0.546398381692875	-0.172390890043845	0.0415954133929437	-0.0775467168267084	-0.220326686355544	0.0418912541902845
RWDD3	0.035340227476342	0.645976267852204	0.0447445948114324	0.0751632473815126	0.098902891025719	0.329788046726145	0.226669211991262	0.110154967516568	0.242055252380146	-0.213387980579605	-0.222783083539406	-0.0264091883479806	-0.329607435185382	-0.172811676036617	0.0040943524817748	-0.0213183442289732	-0.272397741981656	-0.104787657700397	-0.0463208836355009	-0.0381686573827765	-0.0371060723480437	0.0676516621685912	0.0490897182662102	0.00787785010760846	-0.0345976358012565	-0.193619610349901	-0.190093382560227	-0.141295566371838	0.331062729770518	-0.0302129456041942	0.0784605359137582	-0.307920527619691	-0.237893593765633	-0.0679954198770156	0.018968502506944	-0.241259740430853	-0.00547006560356727	1.24797559367645	-0.233761819226445	0.0950513173575338	-0.160668280037551	-0.325102395072533	-0.190043868099233	-0.0642139758978367	-0.170403659033187	-0.136329021851375
HNRNPH2	NA	0.420354392971482	NA	0.0529153510743751	0.140466095406324	0.0124200994521854	-0.279219951356926	-0.0862945351548549	0.362450294606704	0.410512319808598	0.32865068456898	0.244637071457864	0.3890332682928	-0.0493077386515964	0.0944395986360876	0.0126285954959135	-0.0216503864656783	-0.156939879596533	0.0609800052365857	-0.0233740629471617	0.0634324298212609	0.083689430013817	0.0840376948781517	NA	0.27816699977717	0.12044144996983	-0.076927789257839	-0.461002273159165	-0.107010394095229	-0.0195727592448811	0.419695667930052	-0.00425379874985112	-0.354464018117306	-0.0572616078843018	0.0889425216897236	-0.0277333595876932	0.122548837388351	0.387653913029284	0.143910233248234	-0.00801570674623936	0.0883771848189554	0.0280280937984942	-0.523976050317926	-0.00360782285166736	-0.02366911073832	0.0923611681052687
RNF175	-0.00493946974507138	0.616375910675113	0.11995502080984	NA	NA	0.249215543851506	0.100071707521929	-0.364729725884852	-0.0435839731308996	0.370764301137497	0.273453737980021	0.151028151814953	0.119650933732127	NA	-0.0304080276960611	0.234287477439714	-0.0150735482132283	-0.157829542259468	-0.117009203913214	0.0438083967992445	0.0186661019167513	0.010250568087586	0.0749602685900467	NA	0.00541303835139417	-0.0715328059134733	0.0970480044663186	0.203847018631694	-0.526166248611348	0.0873004827660967	0.327538719198775	0.205089441705281	0.134126366006653	0.0172961223490265	0.0259513459031772	0.0693818051721642	0.0212921003379896	0.339106939019143	-0.0718444389710277	0.258777699900797	-0.119009435729238	-0.0454155632631378	-0.100477646215039	-0.101862490286974	-0.215482576448897	-0.160311126524738
CTLA4	0.126770242519204	-0.244299231380218	-0.10354087464656	-0.0617536294783235	-0.111227437197174	-0.0625224780333696	-0.53556340167792	-0.0405738296125071	-0.312082036604744	-0.39990317293284	-0.21754698921076	-0.191550123520453	-0.427918881358254	0.450274386135758	-0.0885706228479337	0.0095913077991213	-0.04713758612603	0.00446325059588449	-0.218675363951772	-0.013461479713685	0.0135487783814968	-0.0139894599333196	-0.0210336853399269	-0.0656999230749959	-0.290889964014809	0.113622986846453	0.0721827247523829	0.0279300923687421	-0.107111679024081	0.0368191461902443	-0.147995051700256	-0.16928191650623	0.0775275623670195	0.0138537769152363	-0.00504450689373181	-0.0204896598362857	-0.0173152304581157	-0.0872070203103725	0.102023300837278	0.24826449531212	0.0763626834243999	-0.210277124730819	0.294547521984104	-0.0908608825694222	-0.13887123670269	-0.00252674858222498
CKLF	0.170552291746923	0.516383365653962	0.447058314974575	0.120368890406357	0.0809111460929796	0.248179756702376	-0.00367784402502134	1.20898956246818	1.56246649903846	0.449086510175385	0.32786721347819	0.176183593702673	0.33492647194885	0.114536951696586	0.431909910859459	-0.102008539469637	0.106637064826243	0.100580948114874	0.0966217725113542	0.0741460270462691	0.0704969300416018	0.108022897354736	0.0147757223625516	0.557775262113476	0.24770084849053	0.179305680960902	-0.222897285627782	0.0695900594692349	-0.231625190699891	0.117093804336362	0.325673116256753	0.117177922219561	-0.0538911529978812	0.00244888988055917	0.177795668342885	0.06540996455371	-0.0257712175842526	0.590897344686527	-0.0264880956757229	0.0732410403753077	0.134945910696775	0.0134387312765397	0.0693009482573946	0.194671765724976	0.139405658323013	0.0902315052622473
MYO9A	-0.0904040108807459	-0.217542756465248	-0.247722008280224	-0.0697023573584869	-0.131172050010965	-0.13697978459377	-0.191653969937581	-0.437361400589967	-0.39069669702818	-0.514329665173767	-0.531968935439137	-0.213082047181223	-0.529928890496258	0.0963150766870659	-0.156430564015498	-0.0568776021403505	-0.138226526918455	-0.0432684530880446	0.0239971886190546	-0.0618019888261325	-0.0165722726278874	0.0122138136928293	-0.0280178200877956	0.189716135553585	-0.194613012210577	-0.212847610754911	0.188439105146303	0.293724880391275	-0.0535803135006389	-0.202032989943426	-0.136620038727257	-0.251508313059208	-0.24509050135235	-0.154820904737235	-0.0863837213394789	0.0196261920853347	-0.0401868360242487	-0.025982822675568	0.010758689283002	0.140619352119602	-0.185310598610461	0.125765136359071	0.0987967919443269	-0.0460881206332474	0.0662177453010802	-0.032669287964008
ATIC	-0.113106966839179	-0.3879374104878	-0.401870794908327	-0.240059163400884	-0.0677296953462542	-0.260564868196999	-0.389266946681068	-0.239210945184764	-1.22216373432821	-0.43946232702368	-0.393480838844564	-0.260012108535021	-0.430249801300749	-0.120988600652907	-0.327607587699061	-0.068623499832561	-0.143997709893772	0.0398932800379546	0.151233270918965	-0.0219037313828003	-0.0358083264191975	-0.0182334948052588	-0.0791858041868274	-0.443238693069886	-0.412484888235576	-0.202461416287703	0.133187036608339	0.48101530021428	0.0866619263942567	-0.18041066440978	-0.305466603586091	-0.290551574644554	-0.0221834718979807	-0.00184205320884567	-0.26448744569665	-0.0584852811982564	-0.0147890060823206	-0.412254755807903	-0.00767084122825158	0.00122372494859335	-0.00205098772389948	-0.0725358418990684	0.103523573153283	-0.153216385327679	-0.0311948701820439	-0.0382991923248808
SF3B3	-0.0768024446211602	-0.0865589069215731	-0.36429865734957	-0.0628939321141308	-0.0558030852528303	-0.220112125155509	-0.212781052352366	-0.845586498236429	-1.02169943442074	-0.600243843119474	-0.530216568869213	-0.223923518706283	-0.403827533241254	0.0590411234958118	-0.272017170393624	-0.0380134388278029	-0.0483383233028501	0.00300279773170634	-0.0184006677921202	-0.0366922055915409	-0.0083401038381405	-0.0149118002362808	-0.006375880187361	-0.323382590944697	-0.527111430303027	-0.202365280476955	0.0814060752825639	0.0779820325970904	-0.0526467872847238	-0.196954343641119	-0.270050020303976	-0.209434134301126	-0.131371141280372	-0.0514443197912896	-0.216159608043607	0.0263643007906376	-0.00854207749355803	-0.650562163032434	0.0159494820983735	0.00666792946817463	-0.100572096203418	0.0736035745611262	0.10680628015511	-0.216740351136006	0.01208718583545	-0.0380209211188057
PLOD2	0.0210551306726794	0.142082034386706	0.175570793811144	0.10553169957669	0.00736891603854495	1.05475783329426	1.27829779936002	0.797409503590074	0.512135911602763	0.103078620487168	0.291645774307534	0.205000206103359	0.284683561488526	-0.14115987563073	0.0262883666122594	0.0264068202635162	-0.137173790763613	-0.285821889901133	0.0299367355534746	-0.0572958677738395	0.00189999742729536	0.0199866759322537	0.0312839774576618	0.245881552936673	0.517728004470632	0.134231952594482	-0.00951638542773349	0.346404741328619	-0.116892983516701	0.056540907650291	0.32049434979058	0.438136187793535	0.576874888792555	0.0243038557602095	0.00206593574673467	0.113099957327046	NA	0.400451568483355	-0.0158394604555278	-0.0901542804977894	-0.0497689458917741	-0.0021512279836207	-0.0501808027568385	0.0234182821347087	-0.00595416378951377	-0.029917625827573
AARS	-0.0762848442324357	-0.23015452413785	-0.413585814811623	-0.0896799285307696	-0.0601055485058325	-0.185505740768232	-0.235988406377659	0.435242889469517	-0.740221183057259	-0.392082037613879	-0.0794569952703042	-0.101973230789992	-0.198200856566807	-0.0688230397719131	-0.564142254374832	0.00227330954203802	-0.115883451704539	0.00368666472579862	0.111300886820524	-0.0455500796475786	-0.0197809753176438	-0.0669844361873971	-0.0463502208755791	-0.116574360396459	-0.180741337269319	-0.116172339402079	0.190061458914642	0.405590318903395	0.108493276899339	0.0742958671174315	-0.337676510136517	-0.0742007350405051	0.331650060716435	0.0282642982576191	-0.150315468344651	0.0996577063939602	-0.010217046451642	-0.479248194700579	-0.0729199747968498	0.132642245873116	-0.16525238868048	-0.0266341679542231	0.671871911437901	-0.166411113850944	0.0205624477032471	-0.0714268053651321
DSC2	-0.138693172012732	0.680494431246061	0.84676150763153	0.277484108395993	0.284178729633279	0.259731625595138	-0.100701702132436	0.274914636642741	1.29967961924918	1.25126439923514	0.925895165916655	0.463904074921526	0.745426901941903	0.103125829801003	0.125001583402738	0.0884681849992508	0.172638845597477	0.132458514573003	0.0734816088230792	0.133986175744692	0.0765889498914248	0.102677100807928	0.0927936637777626	-0.304647277674138	0.6370426887011	0.534484867814411	0.0381785450346113	0.683729702573468	-0.146026437163015	0.109972763452796	0.736755096700054	0.35102523421072	0.326198780476619	-0.185062791892592	0.185493140803635	0.519994361850622	NA	1.43686047780815	0.0935222467952929	-0.154049466191926	-0.00788621469319905	0.135897948630926	-0.0431283012400822	0.329550357736049	0.11004349378201	0.0865229083420391
PPRC1	-0.110624834304816	-0.279880593666761	-0.246258265989343	-0.0770296011868313	0.0181912340379189	-0.250027114699718	-0.406092025881025	-0.253373918364579	-0.980112858797984	-0.573846670033033	-0.384877915963018	-0.283008150786537	-0.470135590187461	0.290297539191566	-0.514616679644965	-0.0206835388419099	-0.0567031895002091	-0.00497429308467771	-0.0653936652802046	-0.0440773347417915	-0.0715077223404245	-0.0217810231816893	-0.0142798013058667	-0.252289953671533	-0.298175340421343	-0.224557662610588	-0.149747116086465	0.0451773765584372	0.256328966901808	-0.175598601466688	-0.363073347172827	-0.0526321917013888	-0.0205099282632487	0.0121105358436188	-0.115379224581757	0.0461412286092734	-0.0866067949650611	-0.178864028874914	-0.15261200316655	-0.128248588331314	-0.181164736447401	0.0723121672492044	0.110706099740186	-0.0634913089580536	-0.0282869927958061	-0.159762363536523
SNRPB	-0.0590853716661311	-0.0317322566314435	-0.27855396114932	-0.0763595804529588	-0.11618312643081	-0.226674880967024	-0.0586420864871904	-0.235419512465058	-0.643104998433932	-0.102814108186392	-0.0402529082314073	0.0944134882132297	-0.0721293955944319	0.102980374186602	-0.133815909668	-0.0227066583501674	-0.11034494355113	0.0652631039206263	0.0381409296376183	1.0415298612835e-05	0.00492686175090519	-0.0473992559698608	0.0285854112382647	-0.161191114240398	-0.137847285975965	-0.0901531234654446	0.194849790647719	-0.213810438645939	-0.0297918233376794	-0.187434171802793	-0.245739553539648	-0.180573226476502	-0.0242012735159842	0.103395272322492	-0.120340239109823	-0.0496226783390762	-0.0253386324296109	-0.292438547873776	0.0255821389678229	0.0794569502345493	0.0295388892776394	-0.0438059698751932	0.182985137288464	-0.0583810019131361	0.00773339483119762	0.0415702545537589
RIT1	0.0842851629039902	0.479109553439158	0.322575543504397	0.20732466990552	0.157863611484514	0.300704944922142	0.0460801894687911	1.13970570309313	1.52468045869734	0.726276027328358	0.560582433261891	0.207968860240805	0.526409613435656	0.0122755583509137	0.144709881734122	-0.0230313532434849	0.0193137494457444	-0.0251269872641899	0.0235955898348736	0.0240019611095272	0.0868623673876904	0.0620735694958908	0.0148363506443381	0.143532538794969	0.430705679715903	0.151881478124496	-0.264459794965986	-0.101928234224615	-0.140591513060342	0.198950386407207	0.553747783576985	0.281013011198351	0.0227415757850932	-0.0810991724234167	0.0937137878498351	0.100451928477629	0.0436192852582404	0.211320201012515	0.00872049018227148	0.0614791213224622	0.358929796766054	0.0128465699881395	-0.0974264771432319	0.359169679026609	0.116543617330606	0.157085918768285
CKAP5	NA	-0.201586856311171	-0.220064159764204	-0.049924820182059	-0.0748496831135661	-0.0899820321487456	0.126985624375814	-0.0784713493778132	-0.579079079552947	-0.160138188075106	-0.120063313075538	-0.0516677189817298	-0.155678343654445	0.183956773233217	-0.158717517652733	-0.0459106082942163	-0.159834533533163	-0.00130955856382374	0.165663967830199	-0.0593744192017607	-0.0122927969861421	0.00821870355290878	0.0503455385956956	-0.0833572684614562	-0.0445009449858999	-0.0361617732122038	0.153422682995468	0.289284050553368	0.208057687181832	0.0545691484517197	-0.251512794808483	-0.101799198606193	0.302680995928041	-0.102797069521808	-0.110333404078198	0.0251577968815133	0.0081967558999089	-0.056876254315667	0.175442645855582	0.160939634623263	-0.0463698734041273	-0.0285256479477777	0.329095232392828	0.181570610385786	0.078824375948362	0.00673988453000252
COPS7B	-0.199516051528969	-0.193310637694871	-0.276891370005309	0.0165978601000485	0.0308613502570824	-0.109969311052189	-0.217895855936387	-0.399093747245596	-0.456471255881143	-0.358909130160722	-0.212466776302785	-0.135159085850884	-0.37598628825035	0.00282488074828235	-0.136366225205978	0.0513576338556132	-0.0589484420239221	0.0473839882157019	-0.0382816156117354	0.00856525163346082	-0.0212877186994598	-0.028682557060986	-0.0150130168015061	-0.285721143388932	-0.2044049310259	-0.0881852903667331	-0.0258487072845745	-0.377920218880579	-0.345148439004439	-0.107221863255714	-0.301595883871739	-0.0594236975724051	0.0958145489307101	-0.0551680873100179	-0.0819432461820201	0.0176850538946975	0.0269828462099976	-0.140838927334262	-0.0433692002907159	-0.0429649630592789	-0.0441753116641594	0.0314668870279906	0.148020530165289	-0.106020151772657	0.0481690118472912	-0.0424569954332704
OPN3	-0.103684271667651	-0.113647028672227	-0.3743243668797	-0.149614648806406	0.135896446466379	-0.159856960426031	-0.247436870811279	0.106852674707473	0.0315290420465701	-0.282637342907847	-0.11231126541017	-0.00716488548500213	-0.161180787820162	-0.224277794726432	-0.0279965914490699	-0.0427250509259153	0.0777516706117263	0.253511346462264	0.0268018437146378	0.0545652090397671	-0.0236622362881453	0.00177087064623711	0.00931657703486241	-0.233633574180325	-0.103594230280459	-0.161151377157692	0.0659525718808161	0.0312682768807312	0.199456346536744	-0.180729233629243	-0.185251650973462	-0.280478875962603	-0.401516362045436	NA	0.0117116469890859	-0.0320789466959175	-0.00193663437753392	0.00905538146082639	0.0110413187552633	0.142863176654637	0.00922790668515305	-0.30404580273479	-0.167814341757332	0.0195812518152137	-0.0657179370250498	0.0736727821144041
SBK1	NA	-0.540977653928569	-0.366001336903693	NA	NA	-0.211115973282616	-0.381478716573599	-1.36716222421982	-1.82922864715582	-0.316146266451273	-0.250076571019777	-0.142591688760541	-0.309913554418848	NA	-0.0702558498007506	-0.0593741350215359	0.12478906320489	-0.0812811927774521	-0.0427120053880355	0.0328610074455821	0.0917911654931671	-0.051196833904928	-0.107980577201098	-0.0155934888584543	-0.422003540146583	-0.211616726613794	0.219699290228458	0.38108420527238	0.0679704903933965	0.0761043760638565	-0.422181949903244	-0.511600813098032	-0.366965518600696	NA	-0.088632500018567	0.0266278304327434	-0.0844057425118913	-0.240687806863582	-0.137249840787788	-0.0351874912406424	-0.109883686132895	0.0392056990617974	0.123948456226909	0.0545745994472998	0.0702956428158888	-0.0669434169954183
S100A8	0.367606245947884	0.781869736129114	0.586886641653808	0.0116294946039724	0.065107439393696	0.259654667512774	0.165937248447678	0.747126598279427	1.07485345514229	0.259898833504662	0.195436364219006	0.17375838869337	0.270236493012561	0.0371647885991802	0.637471509812352	-0.0353335587710261	-0.210404719012479	0.170456422641432	0.0228520391322848	0.027892124281386	0.164946632114472	0.402296711900068	0.131464339501453	NA	0.0144340543461684	0.622270631110802	-0.195671624664023	1.8608492109139	-0.0173012022773977	0.183459435391291	0.0224712952221354	0.0273420458028679	0.00691049211390754	-0.114467259174091	0.495380063070915	0.0983730310443197	-0.129223590988207	0.787514877865702	0.131255541508346	0.0674017387570841	0.349740976577952	0.0145103307951883	-0.0303200772629263	0.178873467834734	0.0902051595643873	0.164193606084342
PHF15	-0.0976602724079444	-0.224791118536825	-0.391266798335309	-0.179432936833686	-0.0297068785625495	-0.244912401822391	-0.445590515742346	-0.977131117103739	-1.18876360814185	-0.575311587414588	-0.613417356728528	-0.274166635088525	-0.481887575662279	-0.0559035324791153	-0.291311633849635	-0.0725354469849922	-0.00184885867742556	0.0348508149401745	0.0408401761241332	0.0108456343617772	-0.00460138017417174	-0.0769423511354045	-0.0516370000982392	-0.108959103226696	-0.54120470072155	-0.285652349558588	0.0358713627880851	-0.127275561918155	-0.0758582255159432	-0.140223658567372	-0.458004110336089	-0.58839513745015	-0.368194444063304	0.0478640341222386	-0.246266008086493	-0.0217797322591392	0.010328533335085	-0.580844042909363	-0.0896193412645553	-0.0696816289006116	-0.049726112863673	-0.026353850147866	-0.0729710340719688	-0.139288995273171	-0.0713170207197035	-0.0923027077590781
FCRL3	NA	-0.406244511483542	-0.449352591166649	NA	NA	-0.314583973989537	-0.614618433126248	-1.36663666474772	-1.69931482864428	-0.742043205800735	-0.501350214410114	-0.135154868317507	-0.610682838273123	NA	-0.107829733663889	0.0784163580469826	0.170753445220742	0.0452014017969966	-0.0177196345862555	0.0966979516942325	-2.68190556584468e-05	-0.049441982861071	-0.0730135865059389	-0.591717754349053	-0.18640084723844	-0.462954099848286	0.324541188675079	0.52815258275242	-0.00893493189884079	-0.0801358692810813	-0.525177690170637	-0.387979055169093	-0.186455671552243	-0.259422236977617	-0.0275102537675668	-0.148030768135862	-0.0905676588951623	-0.185618404183141	-0.0634058470073824	0.140183190447934	0.0753495845002805	-0.267047741506671	-0.487023982310965	-0.320276562764359	-0.204653063018472	0.0552161379862513
CD79A	-0.210139670761513	-0.178350417006444	-0.713950741782453	-0.285350353635678	-0.0486461848139838	-0.325602632773832	-1.05130925526205	-0.433073296321666	-2.01242066633309	-0.708660461443036	-0.50283396413186	-0.129599828156965	-0.582130620615238	-0.0367452561005824	-0.215411711012192	0.135754960117672	0.419732220352666	-0.130953477899834	0.116510267178743	0.132207223491965	-0.144383168596549	-0.237312979083497	0.102647671634713	-0.352025824407576	-0.694309107776492	-0.641370542468408	0.310736721714867	0.849513411469671	0.0704205924189447	-0.506628986766056	-0.766288272263262	-0.658817339089623	-0.293830698751524	0.14916760091772	-0.118628270387226	0.0122255161274755	0.0854934549558616	-0.806476320801364	-0.188264354706227	0.190799443604303	-0.236686358070825	-0.256231278098071	0.336865241424669	-0.328118049993402	-0.106427817755645	-0.0883533132388336
P2RY11	0.0494260224780197	NA	-0.360607573788511	NA	NA	-0.0571237126724463	0.00295929882636797	-0.644557936216432	-0.851699423506097	-0.757164915864688	-0.492464693240554	-0.42816777273099	-0.81931989806561	NA	-0.125071530719961	NA	NA	NA	NA	NA	NA	NA	NA	-0.520445024508962	-0.419324776555645	-0.170753855953535	0.184592640163963	-0.170563906537138	0.0441861770426165	-0.0588365941489955	-0.314290208508721	-0.0173828055693268	-0.0272476257020225	0.0154084523939858	-0.0543084300609159	NA	NA	NA	0.0424643218288072	0.273355452807072	-0.0803987568998654	0.131734666549944	-0.0483926114285183	-0.100824956098544	0.0438166798266881	0.041685384753962
CAMK2A	0.00397589722305316	0.123109061307456	-1.11829741246226	0.0362730258806201	-0.00521639182244929	0.097362733972702	0.217836811800261	-0.384176056020769	-0.596383043971583	0.00217092689319584	-0.00984845026912608	-0.0112394642703499	0.00183093265825223	0.213223065729709	0.171409663017398	-0.131961974465156	-0.166760855720354	-0.0198504875218336	-0.359246961410114	-0.0436521840336675	0.00785518284085787	0.00594415208487959	-0.00340544119817077	0.12367250554797	-0.0354259045249927	0.189603283528732	0.0648686385863404	0.0679037299732829	-0.0894282080216181	-0.0384962215626434	0.0892146974967737	-0.0629686246468099	-0.0464834781131666	0.0168537497265588	0.0165250271387062	0.0694812749229881	NA	0.0884407422749763	0.0263390964287601	0.0987290467562964	0.00031631062287256	0.0552660229338136	0.000203121543649236	0.000224108425231509	0.035149132395286	0.0157593403882525
SARS	-0.0964723526767328	-0.290862135389575	-0.297684839234971	-0.109061279183169	-0.105904857425704	-0.0348032212113416	0.0223101158811336	-0.624444207314865	-0.515152938470901	-0.168794644926342	-0.158366263111874	-0.0680043752944765	-0.146023926936704	-0.0656810975373228	0.100895246172788	0.130427498320103	-0.0198959860962566	0.00829510886486746	0.0390075327552767	-0.0159835847619881	-0.0236608125094811	-0.0332058500106519	-0.0106747216542689	-0.0306673563985724	0.0181183150388768	-0.0231460117971451	0.000623119812850716	-0.0680319093646256	0.205067959720101	-0.127303661009176	-0.172409431621994	0.0504886270760392	0.00141541252318845	-0.0107751022316364	-0.0847843916697374	0.0966365312171466	-0.0565841494763027	-0.147837351258377	0.236992353099629	-0.112470665535098	0.20338290711747	-0.094473503191949	-0.406801619722772	-0.149256102325	-0.176739761494504	0.0383889107783884
PNPLA7	NA	-0.0176343631815665	-0.504425243255541	NA	NA	-0.0970027168581235	-0.45274674873947	-0.982804830715698	-0.951251662002765	-1.01048894471254	-0.502893851499046	-0.338585027682537	-0.821912201335538	NA	NA	-0.085131991112927	0.114932330952771	0.0305108029285529	-0.00375491473033676	0.0198082196347773	-0.00705709063188732	-0.0963110359491585	-0.0544337786983967	0.0336478695419216	-0.40422174676845	-0.453797867849857	0.253074197522894	0.0435977997622242	-0.534884421035438	-0.0383695176243505	-0.512312045661703	-0.129729721613348	0.267899278169569	0.0457345794669276	-0.141368112567602	0.00608769431066443	-0.0102387153713651	0.00725801484431549	-0.100196924339908	0.241507734236251	-0.162944173754059	-0.122315285754074	0.151633841054039	-0.23662582957492	-0.0785878637960572	-0.0829658527239404
CD247	NA	-0.531875343363524	-0.589297836899707	-0.321908728176119	-0.0726261564214233	-0.244475886429479	-0.242501790281697	-1.43636180515317	-2.49181407463835	-0.851044040012239	-0.780977794502108	-0.449358944077747	-0.886392076852685	-0.3062905711987	-0.496636977847238	0.00230705917281085	-0.120051434284951	-0.032241061782259	-0.106355390568097	-0.0616083667920481	-0.0112226403267759	-0.0493554271048134	-0.0306945449834783	-0.516978240305169	-0.675289409467651	-0.221073332065354	-0.0594668863348162	1.78993262546065	-0.0260139361849952	-0.459830718325995	-0.711058521596237	-0.673661909484948	-0.479162803849819	-0.13519179282895	-0.123680382218884	-0.10504535108229	-0.070294893259916	-0.21836592049595	0.0258514944026934	-0.175233500516854	-0.00161036873391189	0.0122989968293499	-0.298534099688852	-0.162766854726297	-0.0647535338370924	-0.0505816586686228
GPR162	NA	0.0291592531666307	-0.437685159114014	0.0448049403662717	0.112758292102964	-0.345470776301942	0.147151957862462	-1.4825480692552	-1.40300132460827	-0.141075933501522	-0.0313530389508153	-0.0570637872801488	-0.114713736383737	-0.222559578214717	-0.246977795099066	-0.0327750987533425	0.0191616085363555	0.0384887386274671	-0.00476858039858228	-0.0102001703925262	0.025683747201567	0.0900460635131784	-0.0553153694166172	0.38504721146011	0.121811094903714	-0.176709573857395	0.305719733006233	0.437002026148035	-1.09462594431428	-0.353575528941691	-0.309911034773708	0.207903285144581	-0.152929940606547	-0.080761948709031	0.018761472681996	0.137732514180297	0.0320091474591021	-0.00446023695293665	-0.316200297090968	-0.124048001818303	-0.363528922429839	0.0399053038154504	-0.0243432689138324	-0.119007084178669	-0.00309474271919061	-0.164695509769921
B2M	0.0380671025255921	0.2108310953331	0.314452795769811	0.0141518275940689	0.0205596496369166	0.196233343579843	-0.11784631028072	-0.322742647437674	-0.500242506729019	0.195495269245068	-0.00419269005761799	0.100481338862335	0.165088189843591	-0.00684061038844044	0.23130030152486	-0.00404867061030345	-0.172142381803856	0.0111020457700356	-0.0934002683330086	-0.0452587339052759	0.0332905368950096	0.0897674736236747	-0.0433794374121775	0.499417632157006	-0.01204570934688	0.105920563071294	-0.098348923155726	-0.197746061333556	0.026455828785285	0.0763745134667618	0.128904845060984	-0.0484045636421862	-0.0854091649309646	0.0762741838523786	0.0835578599242618	-0.0462922373429661	-0.0847938539786076	0.246483919701998	0.106509176158895	0.086351066871832	0.131307377514613	0.0485106024358078	-0.0657548608956875	-0.0264174360198902	-0.0174191958601252	0.0879513535896573
TLE4	-0.0515556488458012	0.0630734972052036	0.282902485980906	0.0166182570203325	0.101254083679001	0.10800645337309	0.085304476087495	0.30643184479291	0.204363566405021	0.357950373038382	0.227135951176662	0.0870839910093767	0.344338118759722	0.0857821563671021	-0.262464178918742	-0.0547538916826257	0.0261698961844311	-0.139450806906754	0.101518504647991	-0.0593349141340565	0.0364836650557996	0.0634731034988387	0.0518225937737074	0.00471934985897114	0.0956529830874226	-0.0477153316246093	-0.194977472007081	-0.132511995794727	0.0307729985777017	0.283204280600362	0.221196155195175	-0.0799903978154482	-0.0915365462816	-0.0227210188929728	0.142167434123052	-0.0669994957478871	0.0557489095853805	-0.00258000039396519	-0.0122033488232035	-0.0748756533021538	0.047350190936304	0.0389288792042783	-0.127667484580135	0.178272913305303	0.0632707237578902	-0.0119277775965263
SAE1	-0.0442517735932156	-0.115728986646783	-0.246338171304538	-0.163130634526383	-0.102440763028197	-0.00145128089446402	-0.235722490224435	-0.0473843818153711	-0.815342727737451	-0.439715752814207	-0.24629621775115	-0.228471749466767	-0.356566814290979	-0.0582647290935329	-0.442727111617217	-0.0523494660595764	-0.111968119423458	-0.0303766468863172	-0.0491854446082918	-0.0510934497651317	-0.0193472116543843	-0.0333518254830408	-0.03951267650215	0.33430245801161	-0.290053047014357	-0.17760483738769	0.200104913598589	-0.227260896772224	0.139907289323972	-0.275430537773669	-0.444585106111479	-0.16418822636668	0.0310679958136972	0.0851168353367814	-0.0416369716264548	0.0088215922803086	-0.102752345731076	-0.292879717817702	-0.00596859706251382	-0.0753120906331433	-0.130737341673713	0.0162737018545393	0.181890997212294	-0.0897023709169529	-0.00435764444811966	-0.096655135202888
DYNLT1	NA	0.419665549260202	0.306604800697356	-0.0156285146315084	-0.0176441619678357	0.209232023344037	0.124273581129288	1.5318664401118	1.58392714439079	0.429589374446821	0.423190149210165	0.337698734091619	0.861534385743214	-0.00438720926682847	0.419321547130269	0.0300944424442291	-0.0531914096550554	-0.0645965165658414	-0.0287032254500296	-0.0166553644000861	0.0736824231286072	0.232815932673422	0.0816086443390242	0.64160132290256	0.598495434064002	0.423973640081477	-0.27934762005983	0.0727376000601253	0.256207574606163	0.584481584664804	0.175914197641161	0.0754497475661001	-0.0901715396718416	0.236632276776892	0.126684744253905	0.0487801869365432	0.00804818551935212	0.15671102372901	0.00835597150117739	0.274166611203602	0.330544343445315	-0.0451121385764129	0.0801801111787288	0.293561064127405	0.133033998011663	0.249770854367728
MYL6	0.0866718761371217	0.094981260792105	0.31743801644405	0.0638229660133382	0.0322279434466796	0.333063458224789	0.202998248755645	1.33898828416295	1.51201604067197	0.278801271536971	0.143699723682892	0.169917317000619	0.118518251833569	-0.0140303031098759	0.418337448066143	-0.0614773695160195	-0.116114540180975	0.196750428522684	-0.0264510299255255	0.065705345065992	0.0319915524885673	0.158032108400172	0.0979033998375994	0.339254096634653	0.180100470928304	0.117129727833073	0.0159302708612653	0.0991449591443869	-0.176251932939256	-0.0102911525003005	0.266464977096426	0.196148560246454	0.196990140653987	-0.0235537151725938	0.222248228888721	0.0913185198427895	-0.213171431289681	0.509146596244668	-0.0665093186477773	-0.0942402444949883	-0.0757283133503304	-0.0636935573719672	-0.102666368862198	-0.0534478986037464	-0.0396040169602127	-0.0422349158523211
TNFAIP6	0.178622167279221	1.22316234917642	0.677517089331784	0.171729499633761	0.125893388220272	0.531718061802659	0.420613352897363	1.91027553996316	1.87262783646187	0.502394847454996	0.483776951835217	0.574821205373665	1.27394632543044	0.121184331607442	0.640546258601204	0.0366768274732094	0.152906118724687	0.0616081756565932	0.0919407026275416	0.101423318374635	0.255282631486661	0.142245763203489	-0.0147970250033308	0.565432290497588	1.3991377641439	0.826012456716129	-0.18729744042669	1.75499893775315	0.62352471995852	1.27382897910576	0.760129461014533	0.679696574260179	0.569080777605413	0.580487201854929	0.152417520283142	0.330567225990645	0.114286871689914	0.632734780165596	-0.064723306262333	0.27767072324094	-0.0608477339182242	0.0887857639954104	0.206835538118114	0.209100665487631	0.21916710293401	0.242695110126787
FKBP4	-0.0157884867957839	-0.264151752948276	-0.262717349022762	-0.0409013602383358	-0.0637130542560243	0.0704401317152634	-0.00320520739291105	-0.132536175673708	-0.27066100995113	-0.292060551287247	-0.0872597007561232	0.0414431772605	-0.10236135329212	0.0156919585327952	-0.160463712699321	0.00378879100440977	0.130214768342689	0.001436884258642	0.0448337525551998	0.056801811463335	-0.0199769367175772	-0.0210241505827588	-0.0201857956599364	-0.0696215553010014	0.0947211421205105	0.117916179843342	0.0181653404782441	-0.331543100001931	0.0711670833331394	-0.126537335098797	-0.173315873549085	-0.0664997696062648	-0.218764650814847	-0.0108766296210277	-0.0450185497592936	0.0423250389841284	0.0376319449215303	-0.261059549262899	-0.0630100399730245	-0.255685367907268	-0.802862850508792	0.00864965772067214	0.17762358667144	-0.547907133565526	-0.0229163278519389	-0.168462526081782
KIAA0195	-0.103668453894486	0.006268474262577	-0.324169897953234	0.0292544559610776	-0.0359495372084816	-0.175909241117806	-0.277194550315838	-0.109588708822477	0.108289007664472	-0.129705508238172	-0.128957463050515	0.0757722321343122	-0.0990741820995758	0.179259194898813	-0.0477972879369719	-0.0425840472801271	-0.0390185093608023	0.0423862899651828	0.0928359227455886	0.0144341152482061	-0.031200558413216	-0.0266979414630983	0.0201486291930788	0.113679356424839	-0.0840177853013895	-0.230437503782565	0.0215700819937023	-0.126392762253825	-0.172193836744169	-0.0817248990885339	-0.0360432022755093	0.0500892971661859	0.220963132925118	-0.044088369830291	-0.118215787298598	0.0440304853463687	0.0164172205245975	-0.0338464302514952	-0.0319718085529849	0.161948313315817	0.4412901754685	0.08641051910317	0.412682905627894	0.582278541939272	0.133587059620914	0.123145465729499
LPGAT1	-0.153094146190812	0.373149538982955	0.352511690470663	0.180455909109092	0.188807742738639	0.127366437147085	0.219844775474598	0.105222607965293	0.64479325476692	0.561567727531681	0.429139900162371	0.274646671997275	0.52095728202383	-0.0584560554345644	-0.0437171437858996	-0.109426650356881	-0.0120181083359163	-0.123403025581334	-0.0584037270000095	-0.0833730036340666	0.111340151938224	0.152175654210621	0.0216273924197803	0.310393325321615	0.253627344267235	0.165186911984222	-0.24253509679876	-0.0645420200368505	0.0439537423481936	0.145484851273615	0.357314194949116	0.213179453500147	0.00206379458110327	-0.142519098738008	0.069315280890119	0.0194066901858119	0.0177715993692573	0.330011004166074	0.233471252693615	0.15564389839989	0.220689757003097	0.122557482766942	0.165733572093684	0.393434054858864	0.215504175185305	0.142715208918441
ELL2	0.0991924649515595	0.131631395829998	0.176242597859373	0.118195588319435	0.0372949569159293	0.841791072204143	1.46263039030221	1.95968180123392	0.748348714445022	0.368010305331298	0.529789303452965	0.0864306379358977	0.324964346610947	-0.363799254799578	-0.190509213940616	0.00189501723715637	0.0357017758508007	0.0703345808929276	-0.0100653572423243	0.00534478368028899	0.0125521438812561	0.0121066206510887	-0.0267047064809185	0.336492997700809	0.501190423997999	0.0293163460562929	0.00437373832068911	-0.0224160310875735	0.376349934961688	0.592711261330693	0.32551881529393	0.291509665107899	0.887333892692668	-0.0571598359518276	0.0474474497234776	0.0852930151742294	0.0993628152490048	0.251289006710435	0.365469399318208	0.711032011805111	0.461413264251121	0.156486610857275	1.72727283441088	0.0602426437825187	0.164596713551223	0.292410031891916
ASCL4	NA	NA	-0.116355319988924	NA	NA	NA	NA	0.175413445743217	0.243618445990702	-0.00688590786350441	-0.0189052850258263	-0.0202962990270501	-0.00722590209844801	NA	0.101330645891676	NA	NA	NA	NA	NA	NA	NA	NA	NA	0.23974362341308	-0.0994481384590809	0.16776481570689	-0.0149013861201525	0.0436005678226022	-0.00758984420840446	0.0137419951864426	-0.0244320481146131	-0.00201230521879836	-0.0823989402458618	-0.000933725905771429	NA	NA	NA	0.0116864863934889	-0.0568336783461991	-0.0439262689051884	9.52478326779214e-05	-0.056870821556746	-0.0440184711028298	0.00204373496448294	-0.0215131340006783
METTL9	NA	0.27962334102299	0.282068791394755	0.240629456863705	-0.0192752398011925	0.4808696771127	1.00546853408777	0.884501605163455	1.18728099965784	0.468530487373328	0.463427787186939	0.0637115176286927	0.226017551542786	-0.228686539578295	0.162764980210538	-0.0573657249467108	0.025483928985361	0.0401442077168638	0.132464645433138	-0.00126345593794844	0.0323383866353155	0.0903804306819531	0.119819082621759	0.368503029804085	0.316116051855057	0.080741778059159	-0.102306418356911	-0.552889790119795	0.124956586233957	0.00639639178563341	0.317118701232166	0.513231855553723	0.21305543892252	0.0601215983152055	0.039143043601522	0.0349065308070057	0.0688691133029051	0.121560024565804	0.168323859042766	-0.0401641457009321	0.303473756980772	-0.290934896552443	-0.607829373123494	0.0363199950819571	-0.248466364318622	0.0377104824669389
CCNA1	-0.117326097568638	-0.0337137440288953	0.191935394370166	-0.0138156387917559	-0.0142713664624337	0.391967680971126	0.668787850741967	1.08510445398016	1.39516964833071	0.0225678348848708	0.0931885597954536	0.0182640312762786	0.0700818380773895	0.238221091874779	0.0377119813051802	-0.0127077000593575	-0.152378297299025	-0.0837892120697093	0.0777717072937815	-0.0227163713827338	-0.000364979028310563	-0.0232263333000226	-0.0156410551099133	-0.168463233816975	0.105564220004349	0.00668842173434582	-0.0767693113716839	0.278891607329155	0.439674355275598	0.570267462678859	0.216304903273445	0.203661881236811	0.146952412276347	0.0617890062030106	-0.015835534012391	-0.127823256964493	NA	-0.096135088008598	-0.250162169977605	0.0930259179894481	0.0549158726080717	-0.0302377482428732	0.0834476533316427	0.157842042170701	0.112202189215978	0.0132337880053953
NCR3	-0.152454296540923	-0.11375216795347	-0.524282476655942	-0.103261938630762	-0.0146326175722281	-0.150148965558356	-0.312358360947785	-0.95654114212046	-1.30838628282096	-1.0062028924672	-0.737808155277372	-0.511085728155764	-1.01667796255427	-0.174686097007103	-0.144576394703734	0.122745426255811	-0.0650123042031168	0.0020408971862109	-0.0939002616188851	0.0109924433531552	-0.0569800230463577	-0.134423430953485	-0.200311070209327	-0.0627037341249354	-0.681693906022346	-0.343025967422361	0.0290777746095569	0.432680332170693	-0.40726969134464	-0.719331035324104	-0.721197067664306	-0.650853419351146	-0.493500379118331	0.0390334391924489	-0.226411912510113	-0.049654290522858	-0.114511598607839	-0.334941777360364	-0.261397692046277	-0.352255077337414	0.0967942730075607	-0.0602734554250157	-0.162474659938447	-0.23925841876585	-0.00989292552023948	-0.145673939442662
GEMIN4	-0.0669483909186566	-0.114424751778742	-0.294824337067451	-0.0575123453748736	-0.069192604421516	-0.326749889420494	-0.290494496699305	-0.18432355772333	-1.04948288927774	-0.722225636093947	-0.504961085413399	-0.298162375394225	-0.612733389458879	-0.203286150768299	-0.695824725275406	0.0260330165686415	-0.071142817888388	-0.0605330968346145	0.00337443445832514	-0.0691789727152572	-0.0540656143777206	-0.0590092775132195	-0.0625862814356307	-0.108354259286595	-0.411769243969532	-0.290960129488135	0.0247323498699481	0.102084269203047	0.245960567264874	-0.17315912415933	-0.316969306565732	-0.13152053107929	0.0636093237892449	-0.0483103475423705	-0.135304912073702	0.0537155661307766	-0.0259914096977278	-0.0394482981739482	-0.20123129900407	-0.267838533294256	-0.292059891684484	-0.013196375777747	-0.060597119582938	-0.139890259184442	-0.0938511138752068	-0.257603732453404
PHF5A	-0.0239505013779247	-0.00420101999758488	0.246356671766205	NA	NA	0.00426342124226507	-0.0199470079814368	0.529011150169313	0.497338521425604	-0.0629638987680795	-0.0092011047876229	0.00409177607348069	0.0306808801982939	NA	-0.0654508098663778	-0.22174296032076	-0.135200248692866	0.116682568339117	-0.0120467060037266	0.000773163372429718	0.0254151627954045	0.101146953509123	0.0423681786489907	0.0655161138300199	0.0780538560377234	-0.0230746082869615	0.0432728844854405	-0.336880559857021	-0.517122833545593	-0.00073765266121177	0.139275903541465	-0.263154983850876	-0.201476371771502	0.0318513638286275	0.208122276402059	0.0585528610002798	NA	0.184026002925672	0.0290037149097161	0.0266088288894361	0.0245088924452338	-0.0276404562926137	-0.148756690851817	-0.107786017801043	-0.0390492705544689	0.0352903196206093
CYP1B1	0.0215286385123767	0.139119297023299	0.680370881573932	0.343409054932458	0.117212699248341	0.188363095613138	-0.238160077644811	1.77312152115589	1.91632584830342	1.1146395591424	0.747418970306952	0.0507477305863927	0.522205755192539	-0.109438420106289	0.201923252364779	-0.0235952000902789	-0.106790441761481	-0.0616562280623453	0.0496317930583604	-0.0567030337155219	0.0857238028921367	0.185144197538968	0.139371931169405	0.394595113226728	0.41534896736517	0.200110787822024	-0.0876395556461395	0.49961232297788	0.0920278204953068	-0.277400399802415	0.235754054283946	0.467867933720096	-0.308377930309113	-0.169333925017842	0.458901852872028	0.154953168867542	0.116010940773117	0.174453010411096	0.0731705618428533	-0.349256091884785	0.199228598605291	0.111364757955404	-0.475680272807051	0.340092334042632	0.0209443315806862	-0.0149461718108669
ZDHHC14	-0.161924907040411	-0.155335325640178	-0.222840216716324	-0.00162860142704831	-0.032622270097401	-0.263835964015942	-0.168418367182913	-0.366336800202047	-0.640847011854592	-0.529093696636042	-0.29410445078606	-0.233146126798084	-0.331638990385279	-0.202175144281057	-0.114815134357478	0.0339204012333314	0.0330126956613783	-0.036588177097666	-0.104605949002083	-0.0390446315833049	-0.0261825636909857	-0.0259581023909902	-0.0279084098683405	0.21198996398182	-0.38597304702723	-0.171413935796624	-0.138998420069558	0.126053187437123	0.140823479486027	-0.136498012231401	-0.303415487780746	-0.224776517349022	-0.158420598394044	-0.0548173100982552	-0.0831269048472365	-0.0567201161294579	0.0747026933899631	-0.280915563136723	0.0113774307811905	-0.297247945963535	-0.262929350447168	-0.0482386970542183	-0.201930783609651	-0.108277323407565	-0.108398543078149	-0.147879904005891
PHF2	-0.0946486617428424	0.00946059671301676	0.171328261479308	-0.0155522175774238	-0.00757124472217514	0.00486686820452708	-0.0993019221443769	0.129076147606338	0.289170015046747	0.0891066727676688	0.0495155409407722	0.106666900655047	0.0775769174098261	-0.118373564736254	-0.0568710998116913	-0.146755366098768	-0.0770729093540856	-0.0810410284398414	-0.0460645253848921	-0.0622964602225324	0.0168813318534469	0.0137807961909886	-0.000338688913166982	-0.144847077214389	0.123902686884165	-0.0327428043271752	0.0591818513011272	-0.353398884264392	0.174847387003161	0.114786005017638	0.102105069129992	0.0952672194155058	0.0287238146269936	-0.0775086486568729	0.038222161681196	-0.0401126252936174	0.020714811692978	0.435466233988743	0.0231223194962512	0.0664141148713413	0.0973162580704581	0.266519206447783	0.150720617748267	0.39127375137897	0.198114098370004	0.041611315674163
DDX24	-0.130167355031562	-0.310143852301607	-0.328825416149028	-0.305056805243773	-0.177944713757302	-0.307116008877078	-0.197641163317846	-1.00273722669054	-1.27504434653523	-0.575441434542172	-0.463137131489647	-0.300964285112429	-0.53020580027413	-0.110483169629123	-0.245685964700429	-0.0193238164102546	-0.102263299679545	0.0586311639995164	0.0894806210399576	-0.0222614948652647	-0.00919458661977748	0.0262539921024533	0.0703745210790418	-0.594567822729334	-0.555383595040229	-0.23978406324108	-0.105106999555924	-0.479511043063021	-0.137719555478004	-0.115531179777787	-0.311869588327227	-0.393492758667729	-0.180362747270335	0.0519035833627655	-0.226049884202019	0.188736049440791	-0.060103061656994	-0.733759619814713	0.0299944186106183	0.0754980173760482	0.283323134521865	-0.0715746258760799	0.141009808909531	0.0223278355280209	0.016919456146993	0.0622896181127578
GSTO1	-0.0129060633118489	0.185535329836387	0.325336474520336	0.0997204517383468	0.0330328678026522	0.302151644655841	0.302230030387973	0.963483276559232	0.982499686256166	0.266809301463506	0.461959948503682	0.377294924015623	0.565518464977983	0.0188097243022411	0.507895302439521	0.0936278246801573	-0.038420921825001	0.00499284190551101	-0.00264580120647118	0.0167795480706267	0.00195330773286124	0.0897830357982733	0.12820574383159	0.13641936338765	0.472879567195464	0.356224274551466	0.104803916116055	-0.00153078497566975	0.00179963517221884	0.0529119957483246	-0.0984203481755716	0.304599590717827	0.0772179359227001	0.130184061263992	0.134456657172373	-0.0578954613213213	-0.129240655261329	0.139215321108583	0.0905239416701706	0.140161025972287	0.159640352720012	-0.0362107343392159	-0.0195827447980505	0.0235765709933431	-0.0272276695374906	0.166223998202098
CREB5	0.161600495713468	0.272199160014869	0.427372501829739	0.184284329436729	-0.0356913553699624	0.0766773191204094	-0.00879238601335155	0.388731725842364	0.832421697362843	0.455358772434466	0.337645724098283	0.111483432371266	0.381972565730065	0.576896568512315	0.0634675568377715	-0.0214216118763627	0.163281317268931	-0.0797514825987682	0.17636483447121	-0.000902154531844081	0.128994031584266	0.158928897857051	0.0976571032865866	0.023977949908008	0.516857477907758	0.445085930366025	-0.544895924632548	1.12278935177885	-0.371567209815221	0.275619574847119	0.726502192754036	0.454557846559729	0.226654067180058	-0.0781688327557543	0.0308989361140789	0.195293824666134	-0.0661751738774066	0.00563599526999347	-0.119381492217266	0.0742931656206859	-0.0413794371195337	0.0122424197784133	0.0875049316978466	0.157909778820785	0.131757116755213	0.0184654717258279
ASPSCR1	0.0380736385695943	0.146771265431806	-0.31061671266239	-0.00459243648196167	-0.00170140458133575	-0.0824202325708295	-0.124860617679168	-0.545011766741209	-0.690416048013339	-0.319273666428839	-0.160285784693204	-0.13565390903631	-0.15984937299203	0.0414234703851981	-0.0730632801522829	0.0154965676947271	-0.0547185150871931	0.0742604071765565	0.0109340353991008	0.0276613196625263	-0.0316975978922562	-0.0534332449032627	-0.0560588865575219	-0.158892886214809	-0.252748498940558	-0.117723725110785	0.0483464158223205	0.174735407812271	-0.106423640570309	0.0195074037245188	-0.267030380580835	-0.049723818909275	0.0308971856046777	0.0867420851951985	-0.0712226594625279	0.0903911283995715	-0.0494925890776018	0.0164054614021494	-0.233091614137783	-0.0326986662790077	-0.0802843191570264	-0.101772339815052	0.0976008923426119	-0.00190436709531989	0.00463063471882323	-0.0973040921194304
VEGFB	-0.0861912134924253	-0.0543780603497128	-0.378085456598588	-0.083993661225354	0.0637815375637142	-0.0991370522638986	-0.318005286693335	-0.797530645323114	-1.2225125727666	-0.215930594663277	-0.170376546984471	-0.142931003275843	-0.253522863418246	0.0880081495617539	-0.178414768207598	0.0766534353243483	-0.0279583748720608	0.0122501256547384	-0.10694521353346	-0.000631371632882123	-0.0621174137606433	-0.0674801477047845	-0.00258784604850238	-0.102801290505004	-0.389199050431074	-0.231946068446245	0.218183268745022	0.170491320660453	-0.140389613347927	-0.460579666482366	-0.384689879538598	-0.282157694118791	-0.264274707063621	0.0684532882461466	-0.030207782734967	-0.203481772617368	-0.02252581441604	-0.135606829675698	-0.0884690047073335	0.002842631048272	0.0181943583793923	-0.0187795901217989	0.00375068416112784	-0.00689508842224342	-0.036284460252468	-0.0470976582145515
RANGAP1	-0.0707854903793748	-0.0962421423905706	-0.385347104562985	-0.0364523037224449	-0.0497932969945718	-0.0699897921962831	-0.147080310087712	-0.693650432292073	-1.07482398800101	-0.48307382822254	-0.342823649841111	-0.136396675047634	-0.240463961990259	-0.158193316399757	-0.419737156729329	0.00426903429638256	-0.106405439105272	-0.00392900441341949	0.0257270685642262	-0.028228897515197	-0.0136135666488152	0.0576030251778976	-0.0359262401313158	-0.306646890053437	-0.0627833989513265	-0.0129192538101017	0.139679904214756	0.0207802511877474	0.075409219194206	0.111062163643495	-0.449377684172668	-0.195281970803433	0.00668335222222765	0.0916375547273662	-0.224300304268433	0.068785565747015	-0.0378876302291243	-0.0843710722105762	-0.129845194440689	0.0460407133458705	-0.471644386790834	0.0125031096329926	0.191831364641429	-0.289762420987534	-0.0295293322601877	-0.142234386288152
RAB32	0.0412293119732107	0.285434079967151	0.320056689023223	0.229034947009029	0.0802770368076763	0.266557266910417	0.259580707150239	1.32983960437235	1.86084208168838	0.695614522823886	0.520647366962492	0.342169869828567	0.609997451222889	0.0644599456697102	0.616483573578338	-0.0374253956369545	0.142825737523897	0.060004752591143	0.0674310369246749	0.0670628324738203	0.0873893460190033	0.14674499015622	0.136579380845537	0.228466592167382	0.505632593124223	0.257756830345747	-0.0368226788793303	0.484166706043067	-0.200147214774768	0.142966016870161	0.329922466575002	0.546025763193689	0.223763614509394	-0.0153961259093167	0.124623583421663	-0.00397573280317841	-0.0876786412836554	0.291191319725935	0.0791933875468443	0.0639794082112674	-0.0192807235436287	0.0041286274789417	-0.12320183744957	0.0444770409238659	-0.0123691542984946	0.0856125061464851
KCTD17	0.11362536174532	-0.107156089112249	-0.318060869705721	0.0251914574687793	0.0950496548362343	-0.0684776340685334	-0.01958906403414	-0.115686672671473	-0.365733058587671	0.458432500087628	0.111315516640296	0.144730673827577	0.302357137330799	0.136784351181435	-0.0624419088235383	-0.011861106504629	-0.00499955855910092	0.0273589250792671	0.0191100972163055	0.0482098013859907	-0.0222480359887391	-0.00961781942563493	-0.00280663630890117	0.0292328986062076	-0.0773921877975667	0.163566435180607	-0.0250823403378511	-0.232099675834897	0.0816739150686661	0.0521457718422286	-0.12440586226248	-0.00970107614715065	0.00723243517855884	NA	0.0097333533650869	-0.0434480190656351	0.0193826257784431	-0.230881196480555	-0.0791487418302896	0.0447410424110932	-0.0651086332980635	-0.158220462192354	-0.13167824723498	-0.122015994966997	-0.0736084475387265	0.069264759370709
EXOC6	NA	0.319173765335361	0.282858938934607	NA	NA	0.311695414048105	0.136954016662343	0.538534870204033	1.2552847922932	0.411576717190691	0.271928922840581	0.136557353174312	0.275287744103719	NA	-0.0282096193325742	0.031066140846072	0.0394350257753349	-0.0527448447928784	0.0821890600640521	0.00348221238133733	0.0808834096373786	0.0993768516945049	0.0448320917976939	0.0678930536048888	0.453836455049724	0.203710259396078	-0.141621779486263	0.0159705730934631	-0.0173335754217041	0.221384301899686	0.51581270537303	0.373388570184906	0.314595836517246	-0.0613596915765423	0.0805582302230103	0.131624045827437	0.0455258210895493	0.556314138378283	-0.00653126974021559	-0.0619411477738258	-0.121146858320393	0.130195172919064	0.0676653618512908	0.245771237080198	0.177118514793905	-0.016576978702764
TP53INP1	0.0885430446497374	0.113978047119762	0.434033995518109	NA	NA	-0.0562430014295902	-0.0153122933709292	0.107273924771044	0.196877599460687	0.550308075780385	0.345722358881483	0.119628651420881	0.13502171111978	NA	-0.166934613046937	-0.107366512099882	-0.0761384479495322	-0.0792520316031821	0.0185398704956293	-0.0337745318956592	0.0307162821937334	0.102610257245444	-0.0306506830591562	0.127407090660509	-0.134945109078153	-0.0835160130861252	-0.196756166970037	0.480697039935605	-0.072139770501853	0.131669215819958	0.298939099087092	0.213819800926513	0.299139350779637	-0.132045569542746	0.276349019086378	0.0190032603132285	0.013155331828821	0.270138169832694	0.14191944668648	-0.0657117308303451	0.0550331880161976	0.116832716986402	0.0278296406595117	0.13888003770619	0.0677783763073295	0.00606236055341166
ELMOD2	0.188355158257224	0.289739129616836	0.221042557682697	NA	NA	0.290322630135583	-0.0335603142009331	0.970357864653338	1.23114965236004	0.438225394049599	0.357997887371997	0.15189348037226	0.431299071061215	NA	-0.0636698584019363	0.0648205811734347	-0.102887927074618	-0.136696094775343	-0.0523689962443991	-0.0256219693825232	0.0255100001766333	0.0457821335614908	0.00483651456886335	NA	0.482431164317123	0.144858898948993	-0.085376517609536	0.184968710512491	-0.190556945462562	0.176379714438991	0.354803687376385	0.130063243739492	0.268364313373298	-0.157062305096284	0.104670517791902	0.0294017019764512	0.00722052984753079	0.559464000778533	-0.0938012385976517	-0.244540605951963	-0.0776236957971044	-0.0413789719103934	-0.060845260973716	0.117731833249285	-0.0161611146676767	-0.0419961467046986
CTSW	-0.0981710479111706	-0.125747027806718	-0.506059759091454	-0.0828946233420734	0.148195621528935	-0.119294144384444	-0.301764733251736	-1.73457798373896	-1.90883021496988	-0.724481775164747	-0.635943806383512	-0.40655884857354	-0.461999272283244	-0.349062376365829	0.291952688780045	0.0651166351886306	0.0783007044527616	-0.0371340092584737	0.0312508895206413	0.0727441929875898	-0.0246494161964653	0.122501247504162	0.178097366436273	-0.661121914778915	-0.404267666350455	-0.0788054716658532	0.0748508859428686	0.580452744912284	-0.541999509314177	-0.342991855876797	-0.489380674473072	-0.444221374649032	-0.409087622661015	0.005097959522212	-0.343748727286802	-0.198288340437247	-0.0538022589712341	-0.660462567711615	0.117708737589667	-0.00457135699465938	0.224567516520036	0.156239706244041	-0.0740029997331643	-0.0963806757305086	0.131767018281543	0.103809965982602
IDH3B	-0.0806627317523675	-0.207876246477705	-0.255558314083302	-0.0852450128621566	-0.0673730458707015	-0.151416988985291	-0.181624901370766	-0.219006326362383	-0.250446172410385	-0.107673846797017	-0.131587302653688	-0.0350885052787694	-0.0839054002956016	0.0324417732414952	0.0465326213092259	0.00790556322273861	-0.0391145689968543	0.0418514250027968	0.0336148517449874	0.00402589719303924	-0.0248281226279645	-0.0253892676318888	-0.00622749533636731	-0.441074189813965	-0.131355308848177	-0.091859804779454	0.0554858145902129	-0.166289491907142	-0.112366671532012	-0.0995141737891578	-0.274950704779514	-0.183688964740548	-0.134036754353577	0.092320905400881	-0.0474620583653112	-0.0456872181613296	-0.0982345087610378	-0.548197784862764	-0.0868262534757929	0.0729284609124856	0.00791795496038688	0.0429057726865379	0.171579530057831	0.0279007970822214	0.0753988083675538	-0.0119000277144945
RRM2B	-0.115478775775182	0.59383337912796	0.388997240581371	NA	NA	0.134193208851492	-0.119705718970581	-0.230068426649988	-0.00500632377474259	0.394005159572473	0.194899669067533	0.167902511664906	0.284630443138704	NA	-0.0837100283931725	-0.118862154871461	-0.0960549097426478	-0.201111023141353	-0.00090865959049929	-0.0430491956217559	0.0649309336787797	0.0924358850705752	0.105459761367815	-0.295712547754369	0.37452729621101	0.0731281546746871	-0.137465203357603	0.0278980140108649	-0.161853880851696	0.0475901947907789	0.507503117863748	0.0269943373107298	-0.102951434646656	-0.0753665141954007	0.0813884320171987	0.0878132237881755	-0.0337101278080847	1.14972761677223	0.0579924691342114	-0.041725331498889	0.11374280039555	-0.0798711452326016	-0.437561073430293	0.0840092587202754	-0.0734308387832961	0.0620149649171174
RNF13	0.0348532286457794	0.423648418382676	0.366981599996293	0.039959336846509	0.189254433390746	0.0500820592875366	-0.0682124427212326	0.182069489044302	0.744255040515404	0.553138928228241	0.200920531467627	0.212528114218389	0.626242987047325	0.145979494025334	0.0426834133591352	0.0394900580638739	0.0516320488933139	-0.0547005365854292	0.112087668325987	-0.0100607704259945	0.107790579178283	0.0936871323033167	0.0325649097984629	0.104218041474362	0.259032766877903	0.318082632858245	-0.179844908790056	0.331855519194808	-0.385396537126772	0.179560878858483	0.532281047299012	-0.0422418777356307	-0.271208567881869	-0.0207634363987071	0.175221327872377	0.090447424164765	0.0972943761601121	0.224852573396851	-0.156155325692368	0.162106865390835	0.276054356533436	-0.104666870507858	-0.0847577168485512	0.403133452009962	0.154778180802851	0.126245074777167
SIN3A	-0.0489331873632717	-0.19596962724858	-0.245344896092221	NA	NA	-0.251975481684589	-0.189520534068714	-1.01739250315297	-0.753154981883934	-0.0631251283618845	-0.190963124812945	-0.158752372123999	-0.357304265880476	NA	-0.654402937532	-0.101204133331737	-0.107968355001224	-0.0278181976490518	0.035624453728219	-0.0457332586955201	0.0112233493069545	-0.0440289756344199	-0.0533304616230494	-0.118048636034727	-0.285918109919648	-0.234207066342134	0.0247918075442731	-0.180423019466686	-0.169000041663996	-0.308683333076814	-0.086849544089221	-0.0647858317882964	-0.0444135395175753	-0.0943247954503504	-0.117235097624426	-0.00746824821558614	-0.0379604464572197	-0.315216082406681	0.0342452663518704	-0.123538029427427	-0.0520670265198588	0.0110774489920854	-0.0892972002304504	-0.0318344070753538	0.0206267198643484	-0.0567256688630421
HSDL2	NA	0.21414953966763	0.371010779921711	0.0851332227295072	0.0994161349401517	0.154736077918407	-0.103340921294615	0.217933648585078	0.733112892158593	0.617086906781362	0.254075707241138	0.0993061939931309	0.135175550795183	0.00344090539323166	0.125098934068179	-0.0516171521702652	0.0486709369242499	-0.282316798757384	0.15595524804338	-0.0287838590822078	0.0451722306217837	0.0491821508552672	0.0401891075902003	0.216139254545138	-0.312539176154163	0.0817169195028354	-0.290229187970491	0.00572555248072926	-0.345534013942776	-0.12946189465298	0.462143957209057	0.192344738412468	-0.0742835601355143	-0.198339429635537	0.208633089252602	0.0398777774071478	0.0118146024961433	0.177837274651846	0.0125856765270618	-0.314386547728643	0.207789175316734	-0.0214557341395645	-0.45711574253034	0.172690897554659	-0.0016568684325612	-0.0307175935210246
EXOSC10	-0.0421363929284478	-0.171373382379152	-0.265868070321392	-0.273395727295624	-0.13787388516608	-0.30623802029981	-0.316766782473295	-0.682335078604847	-1.2252528249226	-0.395268950014508	-0.384266017587731	-0.121736209401985	-0.351027329688683	-0.13973047858549	-0.131463724348867	-0.00162861177694133	-0.00309149561054135	0.0251584815727545	0.00159030559395367	-0.0152118068775449	-0.0396948880382676	0.0281960975445112	0.0478345542236195	-0.0888891806507846	-0.308900140335628	-0.14032172440025	-0.0046211865455846	0.118571937229889	0.346602082411478	-0.0265841985618426	-0.366863108080345	-0.0865679864684566	-0.0638144174762707	-0.00713511684484018	-0.107747851742268	-0.0615093034631949	-0.0463087072812989	-0.360195165237177	0.1173276552213	-0.00952163231691266	-0.0757754225918129	-0.00271021869037476	-0.205299054678556	-0.163607382204589	-0.101045491113212	-0.0323823306833109
UBQLN4	-0.178894539648379	-0.211559677731333	-0.329766554913258	-0.0350391639267298	-0.0763229236269645	-0.299543667600193	-0.441159933944963	-0.601770468464102	-1.0883699309111	-0.355348190653737	-0.345589956648555	-0.192376972180274	-0.418173826671452	0.12252056644623	-0.299939088891124	0.0477702163978526	-0.151938552033039	0.0742038321724412	-0.0977397813473442	-0.0347536596245779	-0.0120940480687879	-0.0151096305540662	0.0160907901272854	0.304439284904764	-0.252539734262931	-0.172494432921559	0.172245721106153	0.189427974400279	-0.0356988262429276	-0.208660255478793	-0.325959294987811	-0.250896297790623	-0.117097673862506	-0.0110813614919123	-0.128286313590988	-0.0286530799600724	NA	-0.380801418604269	-0.0185240075919526	-0.0935997832086606	-0.192517433964955	-0.0413277562518022	0.083935893352797	-0.189441525936318	-0.0323265232132104	-0.128493247642338
NDUFB3	0.207504116001913	0.64568338433406	0.504029935016002	0.110538841251768	0.167183605707229	0.421114840847886	0.0903362210607902	1.83691614317092	1.91349938791865	0.482713566607611	0.271938228526267	0.120621029140377	0.308224896564107	0.126935704491422	0.384163386600989	-0.040513343371117	-0.154304339418382	0.0999724984950752	-0.0750007241881369	0.0522627341787593	0.0740749274407395	0.178712649326839	0.0560162155525987	0.325684446089737	0.0658399876190439	0.102080085552171	-0.120197832327559	-0.298708440359709	0.115262242144554	-0.0370874453252548	0.185901176668397	-0.0425998695462336	-0.164746668291308	-0.169100165768169	0.399448058661118	0.0956113453465602	-0.0123434165755643	0.96682788788315	0.0910292068757849	0.0702403412314858	0.316393770879248	-0.0304721644063191	0.124700847324311	0.141501149452682	0.0959247128920212	0.157874845456495
MS4A3	0.0497602996561383	0.626039533832068	0.623542414627091	0.313702635401468	0.216995969424413	1.4271462900344	1.62131815183489	1.1354487361277	0.826555391590517	-0.0361745820344019	0.269728420171461	0.221889244580703	0.0185825493290265	-0.118226422837537	0.130389049358217	0.052236461017281	-0.109916200634137	0.117976514130283	0.200299834631432	0.0987510039906459	-0.0541031636285505	-0.0236795597149814	-0.0101240044818679	0.0528696358532718	-0.095987526074156	0.174457805823574	-0.253468679401919	1.01366355532973	0.156052086976964	0.104586060160065	0.46876741799917	1.31507035080417	0.986630394908695	NA	0.109568764713617	-0.303389769849478	-0.00490945185681311	0.372573901107562	-0.0050967379080737	0.233795579275572	-0.133839232318709	-0.120008955859472	-0.176590065575594	-0.145474528146917	-0.105551870151901	0.0901648250965272
BNIP2	-0.115230078769791	0.381914389899645	0.494121361075485	0.163393104489548	0.143688273900716	0.0615755419034384	-0.132453319495277	0.750305589532165	0.958712122660026	0.462555602162062	0.433488031296274	0.148250430835365	0.372947748952466	-0.147540017976492	-0.332579234080515	0.0462287400704859	-0.0380734050923092	-0.138712963941749	0.0548051335618223	-0.0379800801805049	0.0579121900091213	0.104332790360391	0.0908107071195863	-0.383209780081007	0.193363467503392	0.187265128680569	-0.0994538579308964	-0.426386819991523	-0.0657555733685661	0.042128719169374	0.235605807430049	0.177007739330316	0.0904908349516326	-0.0654257313099645	0.315121615134609	-0.0633015029996145	0.0668288952627742	0.242878107365483	0.0321775469627282	-0.045377312910268	0.0745528095618616	-0.073712633610459	-0.105082182282736	0.00946266187717573	-0.0392724381457852	0.0249350385145216
IRAK4	-0.0367359279139698	0.157805703501935	0.259540928290351	0.0543596239909975	0.0299715307924352	0.117981781592362	0.0664349862280725	0.30236177161053	0.980382645638684	0.500585764539192	0.273062034228328	0.139501470135675	0.210697962331153	0.0379986093641067	0.0565547042650872	0.075080786780621	0.0796448734066767	0.00234920248718804	0.0710051740665264	0.0302842656006538	0.0292654532463314	0.0221947972280611	0.0397395070418024	0.0817293771184218	0.286011406948384	0.143337245062434	0.0833943480326512	-0.120872835094543	0.0988728945484505	0.242367904222345	0.0052479322579956	0.0096881283424015	-0.113790121341959	-0.0850936732842692	0.136113637949254	0.0243245688942324	0.0177399941460884	0.423381492429422	0.0332452770717276	0.330305047058791	0.0867374248866677	0.0146704994552621	0.155316610017885	0.193771596575123	0.118291249891975	0.158741934625847
SERPINA7	0.133965945869644	-0.0255360377769279	-0.210342945815538	-0.00130698333792465	-0.029616496753369	0.06072566796665	0.0212754615513461	0.0771173229523904	0.139568870865585	-0.000158209559926022	0.0137930216258788	0.00647379074143555	0.0323726856142644	0.232774939111809	0.0408813188320901	0.04058696595373	-0.0182461936991126	-0.5988134784021	0.121038759191133	0.00301858275935227	-0.0107635804885354	0.0145585559987366	0.0164046617514203	-0.155660430862205	0.0664065401266682	0.0229815269791875	0.216034094500265	-0.107813968745119	-0.0108873154164619	-0.193905262735678	0.0272996110247172	-0.0133697986504458	-0.15823539725093	0.0588750018614457	-0.00525417455862289	-0.0481874435250082	NA	0.00966168825665807	-0.142890917575511	-0.166781823914501	-0.526461035747486	-0.091560361361698	0.124839377810695	-0.329559697496524	-0.0167242889451526	-0.12201753830365
CS	-0.197403446472679	-0.25169498125631	-0.224053344093488	-0.0841592123221477	-0.0353659692574018	-0.264739278133423	-0.200854100174989	-0.717779314540496	-0.555245630536978	-0.108245249910816	-0.0362378611367465	0.0377124780294427	-0.103984943592156	-0.0796385816286033	-0.18817552939062	-0.0498007376836843	0.00793227806450514	0.10854780963631	-0.0248875623333949	0.0163400014838504	0.0106362399827886	-0.00212640023589298	0.0356112302643838	-0.22793897029392	-0.409696238811638	-0.0856451233726791	-0.0657357616654461	-0.206081798984027	-0.0670789306977586	-0.367217279854176	-0.154321548700158	-0.121486801972491	-0.0885812561269145	-0.0348429384819031	-0.113097378434353	0.192535130617835	0.0324427583614676	-0.390864768008449	-0.0229758300799233	0.139029941552143	0.0654460857566765	0.0170685779129262	0.272569694279433	0.0982554822127724	0.0702061097452428	0.0423202608205447
RNASE2	0.147858439172277	0.826959109764998	0.855799318517205	0.420560878868842	0.0153000518800564	NA	NA	3.03381146188225	2.58608120221581	1.06422641600792	0.976029995708949	0.40522362769444	0.736305780225281	-0.107742962790073	1.06433095558389	0.154965612875035	0.116843761957247	0.148543614429472	0.273367424664541	0.149124930143322	-0.00381834462953581	0.152865248745978	0.0621727406110955	0.167755838495914	0.375840510266018	0.497570072075171	-0.191009362311253	1.41949647548888	0.544873703430214	0.218083959419596	0.380548455184293	1.44901920191874	0.838829978709733	0.0666098719904208	0.292389082338761	0.070302524531867	0.0976743322802761	0.395205226293042	0.160730072518509	0.0638150343068893	0.381135728238477	0.00257844832315712	0.14887399343481	0.219830365816645	0.129236526807172	0.222386660827036
ECHS1	-0.0780660562770571	-0.136096268857462	-0.29710575993362	-0.105705045053642	-0.0845573089819459	-0.27395391218814	-0.137976629155232	-0.231403998019313	-0.578048381946737	-0.230169101437201	-0.244142869727781	0.0192925100395762	-0.0217649648704763	-0.0314492247849874	-0.26412756997229	0.0492035289363183	-0.0407431145722176	0.058722370289279	0.0230950652944669	0.0159972085899222	-0.00861919152502062	-0.0549330067098626	-0.0505312304533671	-0.455911994109561	-0.230271538022943	0.0624500368279003	0.0401111396028529	0.0588697130585993	-0.315236438352138	-0.244560386851054	-0.254272612830005	-0.220594796630216	-0.126417416705335	0.0758123535915935	-0.170337390447273	-0.148940165388799	0.0557575966939367	-0.643736561818869	-0.145395903785522	-0.173963918467224	-0.197007549303608	-0.09265840425627	-0.0676554071708584	-0.286357125779626	-0.140194813136265	-0.117988399445758
SPOCK2	-0.0958189289369552	-0.324337843865661	-0.500436895895199	-0.171590712940505	-0.0580343992592755	-0.239992058932434	-0.478031645501194	-1.80190764103921	-2.76089952359284	-0.930396576579692	-0.873617164486392	-0.520975404439114	-0.988042212046241	-0.0710020486101452	-0.694657635538599	-0.054899915108391	-0.0955938791113946	-0.0581528945815544	0.00647166432187106	-0.0435640553167232	-0.00197676237003513	0.0225092993958961	0.0493966118028862	-0.255448543123606	-1.05999069347378	-0.488901634573586	0.0638486132785918	0.721526782133665	-0.25735939274798	-0.608467377386807	-0.560823392742504	-0.64142064168684	-0.367184109219796	-0.00961680804683972	-0.340479422323231	0.0796511010758952	0.0453593359621648	-0.907100935825706	-0.030841279634572	-0.0615940553732998	-0.0391001556919314	0.0600904604085184	0.0271992940890286	-0.081040394122857	0.0195705715993431	-0.102965145334847
C11orf49	NA	-0.0517284540107243	-0.217709970901189	-0.0976634376964871	-0.0473762529269379	-0.215952604753075	-0.274728820780775	0.14173224874338	0.0123497556898339	-0.068663290919837	-0.0108495126201761	-0.0269858661485768	-0.0583145156922146	-0.362323356844913	0.0283256442263674	0.0278866035608141	0.0207293476183636	-0.00199713476274273	0.0205909074008544	0.00107433377433979	-0.054051273205502	-0.0657950478412997	0.0192755611130916	-0.1470508592806	0.0178688661260284	0.0342711976394845	0.0392422970047299	-0.0277760110090049	0.0584717255401625	-0.0923001885507278	-0.0232102524850934	-0.0565139826270919	0.0999885520789581	0.0304534077130183	-0.00592678304471573	-0.0136226095953259	-0.00162441121993216	-0.0540337101535243	0.0235180232379514	-0.093656464182497	0.114241402261659	0.00821217766023459	-0.0502542521862198	0.0926239511070907	-0.0154704961916325	-0.00175807640438153
TNNI1	-0.0648522091076067	0.0018314085793324	-0.103431751610408	0.0186721058176722	0.0529324357382174	-0.0281697575349027	-0.0431935505765305	-0.117145537501014	-0.022891831142482	0.00217092689319584	-0.00984845026912608	-0.0112394642703499	0.00183093265825223	0.0858154776258177	0.0475393157813234	-0.0179787732110866	0.208496610174454	0.0581523604753371	0.114180577077638	0.0576611538861834	-0.0114776243611853	-0.0519067819866035	0.0681109907577783	0.0424089112711843	0.0675256504989621	0.184385128539153	0.0919087280770253	0.0463166801781036	0.175953893470385	-0.0661255534731619	0.0888128652103121	0.0446071648976799	0.00207494951186141	0.0291269676098717	-0.00664346467422992	-0.0602820808020785	0.000714668839924662	-0.0554201122025998	0.0124225341078432	-0.0299279672887305	0.0387384546057608	-0.00698646569610691	-0.039901429967229	0.00482998640116151	-0.0105362600544539	0.00292635804742144
WDR54	0.00811106109739843	-0.397787112040857	-0.368024898386748	NA	NA	-0.281982151633935	-0.541487745730297	-0.548488831944971	-1.42400232955044	-0.714469202216832	-0.626754552525018	-0.309440980319373	-0.776618740180992	NA	-0.171146177757869	-0.0464321014992273	-0.0961070337508075	0.145441494404921	-0.0664787070177998	0.0232772846612424	-0.0262250978244441	-0.0833069339010484	-0.0789399637654777	0.0222901325587571	-0.467392608972354	-0.329440021114401	0.180123077830129	0.2781700492684	-0.204111184218745	-0.21229686854817	-0.376927742371134	-0.472440137919179	-0.168539731783598	0.0225647188160023	-0.0994053836085744	-0.145329553816747	-0.0385062811552422	-0.253257384238407	-0.101628693014551	-0.139859229406685	-0.217745497758507	-0.103950000981543	0.108644539598014	-0.258395039465121	-0.0872327437040326	-0.174842796932819
AZI2	0.0368929801287776	0.113413265201715	0.300415687082527	0.0591163594044925	0.00125553095968374	0.104956498150728	0.185841679796244	0.619987298777268	0.64103821875329	0.376628725731586	0.301040290552626	0.121237175746908	0.386232902364541	-0.0454088306541798	-0.0572043289353284	-0.00889035228368073	-0.0819818292275655	-0.0342229121702928	0.0359111119959321	-0.0229427777625083	0.00951829967005825	0.109945509126761	0.135747547504358	-0.120504763339363	0.251830747610976	0.325468574068947	0.043297593175752	0.176080036010043	0.365018692781486	0.331182039280955	0.101946093126874	0.198955229258083	0.0250680878840307	0.069163668098729	0.180397501038642	-0.0211807702861485	0.110036211377408	0.294340720206194	0.120798449670621	0.126828642538837	0.134671472955599	0.019963540361303	-0.142507245043481	-0.03261043486553	-0.0358363029241483	0.0606000786232933
WNK4	0.077474685621797	0.0160621733579386	-0.0994435906978048	NA	NA	0.0652094042816782	-0.092657745191815	0.0927498859031924	-0.209682417754014	-0.00059435540531461	-0.0126137325676365	-0.0140047465688603	-0.00093434964025821	NA	0.069053971554788	0.10717813397381	0.0610854308536859	0.132985400093378	0.0560625123248825	0.0772140284601034	-0.00256758646843334	-0.011218090400954	-0.0184438946288383	0.0153480848228685	-0.192294447737913	0.1069286371653	-0.0962551866839882	0.0656012398312561	-0.0575581350917682	0.14112552826101	0.106929570697441	-0.214199340893133	-0.17366832541651	0.0537684126273226	-0.00456869969819115	-0.00848963582112992	0.00995328339275505	-0.169759029970149	-0.00339776216388835	-0.0334690509549021	0.0687336923019755	-0.0127376216781765	-0.0681576451528618	0.0233073200378744	-0.0152780676714147	0.0138171751616604
C2orf44	NA	-0.326738630765714	-0.171278788520749	-0.0187407370642009	-0.0162320365672727	-0.173281473502768	-0.207647750799337	-0.484757140177213	-0.75302463640415	-0.725318721611761	-0.741406714979753	-0.441035482345111	-0.672715556207454	-0.329333656104115	-0.283422951500421	-0.00338401484945529	-0.123545889378676	0.0413119922413968	0.0566394112196961	-0.0248414445645286	-0.0332773268900686	-0.0136436661333405	0.021104270747867	-0.0202941081514688	-0.459044743208124	-0.296242840525254	0.156042868722587	0.187857372656288	-0.254930484374889	-0.179524006708423	-0.270507473369788	-0.19779625168336	-0.308852064198532	-0.0566646088536699	-0.0465556869327075	-0.00303929491260036	0.0367988193125177	-0.153343580855128	-0.00276520960833881	-0.0846872124189228	-0.181819080191272	-0.0857292688525348	0.091813976516865	-0.315146502815743	-0.00179872351400983	-0.0582344087273024
RHOT1	0.0225103769096246	0.34601187675425	0.295000591124532	0.132065612205419	0.0521932258437707	0.138729327207703	0.0563390359877338	0.760534197744328	0.838581718091698	0.411885498706414	0.293605347008815	0.222857184931158	0.485937693738021	-0.0182360777424206	-0.144071996549503	-0.0166131162755828	0.140404910952269	0.0144100010100322	0.0310640353592428	0.00405651986132077	0.0194394982229565	0.0312830834395601	0.0693697349018778	-0.0426728160619223	0.349584042972288	0.317439539321018	-0.123506864333529	0.14116898199271	0.156016291886265	0.384898415488968	0.301480216598275	0.302118500209304	0.24572377046414	0.049572200274153	0.140052914979629	-0.0207894339479878	0.0614348768700176	0.246821737534357	0.0987054596155272	0.239870393428809	0.18037219776539	0.131239917507231	-0.0310674539139844	0.257607372987724	0.133508933029218	0.149772857776616
RING1	-0.00295937781296996	-0.256015460593959	-0.28350388916606	-0.0608631977269648	-0.047641471763289	-0.170927104235972	-0.166366931395245	-0.254339198144257	-0.868440742393251	-0.357070219782077	-0.159987882874506	-0.149340752450228	-0.234943671087408	-0.00901509210652066	-0.165815943113602	-0.0890051321030675	-0.242958065936757	-0.0679252236324539	0.0405836692263074	-0.0349881630916556	-0.0244776981601026	-0.0430187097478949	-0.0406135293622548	-0.876078261381875	-0.0646184018368001	-0.112873147105596	0.171041549528441	-0.423295018362572	-0.0283719290020747	-0.13570397827823	-0.454755316130553	-0.15225918001973	-0.0951540205714724	0.0358193803745067	-0.0827900328554853	-0.0590307854556414	-0.0576872189714707	-0.256886701611642	1.99197212304535e-06	-0.018597192833872	-0.124117400488558	-0.108072075406428	-0.0109173899990706	-0.202827132643388	-0.084014212362873	-0.0532563539323883
ATP8B4	-0.0266813097107367	0.300433988097987	0.476017920085692	0.0992051778883318	0.148873344603588	0.350296816083901	1.03872989693118	0.991486048228755	1.18320982564183	0.613728132023121	0.472883527836491	0.163256600425864	0.367569720479239	-0.146601616102395	-0.129796180240057	-0.00170399091076275	0.00128472472471342	-0.0836657250330409	-0.156506769687565	-0.0448279299328285	0.0254299368270772	-0.0185591277563283	-0.0179045794885267	0.279537845940079	0.278270395841696	0.167591404874257	-0.149726829331094	0.742082543675938	0.154216917819588	0.404035701877493	0.172610053752478	0.867270566463878	0.661894544231344	0.0161152587929441	0.221075364891459	-0.0417241418348466	0.0145603944915314	0.252654022629206	0.0191702490936836	-0.0544835748057993	-0.192951561598366	0.143262693028497	-0.0108306330337247	-0.0109958719923692	0.0443128802639685	-0.0906961652011504
LHFPL2	-0.0685912540607157	0.333790716409374	0.304631995661543	0.221055938216077	0.0126424651712816	0.386010639492996	0.753308875667173	1.18197638915121	0.54655685647741	0.753151485679885	0.702904458334275	0.948917185827231	1.4861324441818	0.00530448503013056	0.367866253566211	0.0866817036385141	0.0159678282995441	-0.0894858332538757	0.107975368005179	0.0176967431488451	0.029650587720774	0.0272771906068954	-0.0344877007694324	0.0843512135594768	1.29520727527124	0.787868588995683	0.0792826996298209	0.325351428905687	0.499232135083728	0.740040952757836	0.302578814747848	0.625072715480637	0.288544720295685	0.175448017120453	0.0398973556874219	0.0312681035027379	0.0684188764409117	0.129261048830911	-0.0113712055517984	0.110442691435837	-0.139937727698359	-0.163329064734279	0.0371798686765809	0.116725917975682	-0.0455168471257158	0.110281960050076
DACH1	-0.0431005958484513	0.503696690455467	0.210120116726909	0.108940607402763	0.09932127361352	0.184257655638353	0.340779238174935	0.704069268459268	1.49247041597801	0.27185890435508	0.325283835531392	0.133696633842686	0.112979268522996	-0.0702092541407191	-0.01435616484253	0.0705339047477898	0.0378256032616036	-0.24772388804333	0.0696015825636007	0.00607257750755763	-0.00327896820561818	0.0684092163826559	0.0453110477475101	0.222677660950325	0.119954774037575	0.0836024014760668	-0.312402163495286	0.32882813945227	-0.0533682844186352	-0.0688082377483057	0.318506384332455	0.486851377235556	0.342574228494568	-0.0817746546622849	0.025792233700185	-0.0367481403774895	NA	0.15337373859154	-0.0982406528670724	-0.206596910078593	0.023834528202481	0.0161301690170055	-0.0816224873073181	0.0301672463170747	-0.0333575654373502	-0.0738950210289013
PLEKHF1	-0.0337589445985351	-0.0638671592002019	-0.44054385233483	-0.0730009379778318	-0.0447026100656166	-0.0844067664448073	-0.163746898012484	-1.39333795028951	-1.71968726231754	-0.919042358746365	-0.788238786103624	-0.207408763389373	-0.751353535583228	-0.269769689990432	-0.233547806069295	0.0814557646068084	0.018734418508095	-0.0594983402565235	-0.040445795636115	-0.00556066116551109	-0.0275946955378922	-0.015703068715558	0.0178613386823504	-0.334501526587715	-0.436209768706708	-0.326421585204425	0.238187927097275	0.835687417781498	-0.345918750798444	-0.182035282988147	-0.358207773632524	-0.562383891262807	-0.379579697105728	-0.0303501491150826	-0.223143953297386	-0.111795947053505	0.01932916065886	-0.185699847269238	0.0402291976180782	-0.0818821681311158	-0.233672116813472	0.310772359604431	0.200073890033812	-0.135676854620617	0.2400387540223	0.0033436609769752
SMCHD1	NA	0.342923814227203	0.400218305654386	0.0533415507096304	0.11264912270911	0.0174886214399666	-0.0372840631816105	-0.0196334836611528	0.233548681957908	0.389398299343341	0.218499596989417	0.353741930788023	0.683597349980199	-0.0322748403701232	0.0283005216021775	-0.191120611923977	0.0581965531371989	-0.124534506054963	-0.0250605454451292	-0.0573535781938142	0.0819363255692753	0.0677723316784088	-0.0160865809722157	0.0360989371736612	0.0123616261559156	0.128757414314668	-0.356057091857709	0.346563585260413	0.0222851880585484	0.387298152796627	0.562996947547031	-0.0254825158886477	0.0766096192092142	0.0831783504124726	0.151853118277114	0.0957423070417036	0.0742358108294923	-0.0239336464652965	0.0551084518046489	0.0450884432757163	0.157281746756404	-0.0626100302777744	-0.372911867752201	0.348410429962639	0.0603900616092352	0.106396879266856
HP	0.244163497010175	0.477452623670376	0.705020900069708	0.399366732262497	0.15296741443659	1.14621050216208	2.12975543262603	3.17932333882284	3.3661139528161	1.92351719208203	1.77343367558914	0.522071896698379	1.35169504136571	0.0466582828071497	0.493981168156006	0.072859317618495	0.144735684478865	0.147593213808611	0.260205567459896	0.0887711517939743	0.0380254053301326	0.240663527217606	-0.00182022631134613	0.261960182915302	0.713034718995759	0.335632777011961	-0.360519359710412	-0.238782965486758	0.244347026082832	0.596840140716425	0.847791286970798	2.04822809093987	1.68993512647163	-0.0195671180750186	0.197003093402798	0.191394126068714	0.0891223584292302	0.911423503470025	0.21802196958362	-0.17671844477433	0.496878798872215	-0.196888764980277	-0.752740790441249	-0.218714643262059	-0.269421756873182	0.301517200256062
PRKAR2B	0.0512970548501013	0.313609834725253	0.00617412667810442	0.967297156901449	0.297777934464036	0.716495955055947	0.444895383114307	-0.122284575315148	-0.0268453919034658	-0.0571197659254789	0.00131592509852151	0.0536637036392962	0.172034045552982	-0.136090387772653	0.081123934989199	0.229009188767016	0.169168363297054	-0.109591694407203	-0.0447077287370199	-0.0230935905911469	-0.0468916697678086	0.0162305725292356	0.192248232339135	0.0813968811785321	-0.140074608790224	0.145570380454294	-0.112487086838691	-0.017630309882047	0.278437697779186	-0.0786600664798566	-0.109474255980486	0.225937965650319	0.0574979420998629	-0.147819037692187	-0.00122502360171346	0.346117100189663	-0.0524105389306965	1.08391422891391	-0.226713785603836	-0.257307087216547	-0.403441520678645	-0.152687148850413	-0.179777628547863	-0.2963404689222	-0.0300111855939354	-0.1427933777676
TPM1	-0.12498703513456	-0.0305291907333655	0.154015686231963	0.416898478649511	0.144377874587313	0.72714718156974	1.35894591136387	0.304053563248277	0.703197068046497	0.262117673403952	0.138192108870824	0.11357979218875	0.0894888011649718	-0.0351918761883181	0.209119818233607	0.0731782091553255	0.0648465793475814	0.00322509548130001	0.036405460202799	0.0268744075209039	0.027098933557085	-0.0130307027371602	0.0411712517966059	0.0254020186314481	0.506628468170809	0.00334788790279434	0.112549204984447	0.677239675776907	-0.335204607368898	-0.0394807278751421	0.666303276118152	0.390285674039754	0.37218129679496	-0.0497988151225607	-0.0140612271119961	0.13224245703429	-0.0654458698452406	0.453275019635595	-0.156768004821128	0.0620647107610598	0.0815557283036706	-0.134962858846432	-0.27348457866778	0.127148180908313	-0.182902309807748	-0.0931001738559774
MYL9	NA	0.0082950962436736	0.336265312246751	0.920896520070081	-0.0405693113097608	1.13018907017158	1.12008767595142	0.617164297970213	1.26557771584611	1.31898805037235	1.18751663562632	0.690581998323666	1.55675809787919	0.237260053546013	0.33108257425665	-0.168450839067465	0.214630652163493	0.068491934422468	0.216436115707571	0.0453167854229141	0.0298887048517485	-0.00404406232452272	0.201395138032652	-0.572977976731587	0.79936889439804	0.336380728700963	0.414006648606216	1.09111791492487	-0.374942056864716	0.0247462952289842	0.646779477478236	1.2685636269311	1.157594088981	0.000444349732237517	-0.0787530637449221	0.299090824531919	-0.0745091414438337	-0.0190961281207883	0.519686906132733	0.345192611832859	0.795065402158764	0.267056623390386	-0.304567998999952	0.319862027893545	0.0166446002377249	0.466009418022335
MS4A4A	0.270282890587573	0.511554897552288	0.0367315059123145	0.837439043050564	-0.015764482415029	0.539202867175768	0.999742686611865	1.16084537296432	1.51846274716593	0.309601554119726	0.253479400726403	0.0439209080839353	0.153997226087176	-0.299835653353457	0.0690744813940875	0.251413759185122	0.0646790058453867	-0.0275982064184659	0.0868155769071179	0.0924709592961885	-0.0195412550402157	0.125325988376762	0.0486140461811344	0.245972031173058	0.279860054665737	0.227332860060535	-0.0270187493208338	0.0625382333434551	0.343843078529178	0.137969771474492	0.0053727646475144	0.583273831073507	0.254838150088171	0.435679621675873	0.00491320618616937	0.142342403314576	-0.0314329751692783	0.703808399068452	0.0823100934647747	0.0391214201451681	0.0654830093170925	0.0718387385297397	-0.0181029631773299	0.0665453009706537	-0.00369994667970569	0.0562435230504415
F13A1	-0.0636326153409752	-0.015883920890012	0.279923466218453	0.592634817350989	0.139959219966337	0.581666710182615	0.117428204245875	-0.233202709408086	-0.0107596188997717	0.326400562133191	0.414737452932287	0.399166683416965	0.606777326229826	0.0722310114920296	0.394517139172398	0.0133563302344956	0.0985971175122369	-0.173343173563238	0.110237732815696	-0.0692658055784647	0.00102599880931983	0.044576718200257	0.184841574044461	-0.438240701030011	0.502410996885584	0.0363365220724128	0.360684887021404	1.97249354196107	-0.410271442146317	-0.299021799676747	0.588973226528328	0.503681450740838	0.0756236640948013	-0.22204023988416	-0.0854817248807898	0.299278658840257	-0.0688635956574023	0.0368440891450843	0.16696151918409	0.147559397450509	0.336124527265497	0.181799853552933	-0.344815155847124	0.179147303148231	-0.0353087362266847	0.122731176001742
ITGA2B	0.174379378426855	0.0788803687163575	0.480767080213322	0.575227925577037	0.112077384720459	0.976830201424867	1.09211349526243	0.835980214910017	1.47225042653453	0.849268046635055	0.856887175206456	0.58041807199598	1.11633072936139	0.0101226862685155	0.375407994709432	-0.21185528240526	0.124136568462123	-0.0308062013787772	0.092152688555743	-0.0305990345434112	-0.0296447725081744	-0.0190335290959947	0.178598372701968	0.0486483191973652	0.777028243799511	0.542731096990936	0.649280873979218	1.71253951807291	-0.771649054336864	-0.0122083513921021	0.935096285606581	1.16371587958876	1.25630735218685	-0.0109449132290921	-0.318080479310633	0.239115675294971	-0.18076823963609	-0.124151224142056	0.342904837570165	0.295232537753678	0.182368236375771	0.479964070048591	0.12897373472497	0.169286828761923	0.142056745427385	0.310096560717437
SPARC	-0.000977181452393748	-0.136225756774346	0.105178540824947	0.452072651895215	-0.0118976445440436	0.736277595402422	0.476324964617673	0.161635552313108	0.0569928650424912	0.126637000274622	0.34211162878567	0.403646358707326	0.543562658446779	-0.0258886203101527	0.0260688401214365	-0.120486418033458	0.224236760725585	-0.0283738149805767	0.0741152226434545	-0.0192531111018168	-0.0306292218308908	-0.151167448312754	0.183069786985926	-0.3736559722009	0.400330709753393	-0.0121426574754918	0.640617394367796	1.26179002376078	-0.640798407645513	-0.323945387263522	0.410060453438334	0.296996960725653	0.0798443640394708	-0.0817371393399723	-0.0581968494733341	0.168773903564097	-0.0656429408629637	-0.33446019700645	0.152034028257874	0.432109613607889	-0.12467833665212	0.0989738492711845	-0.249948907824175	-0.160376564624909	-0.124922484424438	0.108799525068956
NCL	-0.0941141439815687	-0.174745653274604	-0.247719050462159	-0.282199865507967	-0.0286777533655623	-0.1710121474217	-0.246095527211137	-0.309625796519045	-0.941850871035379	-0.335725710534317	-0.328539680232435	-0.214876929229917	-0.344599057971328	-0.179318839645469	-0.0927432500177493	-0.0543719160454433	-0.143410742916337	-0.0799458072418798	-0.103640313467972	-0.0914476512636497	-0.016132571023278	-0.0298475349643668	-0.0884886229686988	-0.655176545917542	-0.417065554502811	-0.106205841645297	-0.0762218897498283	-0.165153590453516	0.43477514337511	-0.327656416586188	-0.477628681064476	-0.143462569245773	-0.0745356009029642	0.0345350539968516	-0.108363134774447	0.0128521693535744	-0.0383547638777944	-0.238156611123449	0.297725883695003	0.240118301492066	0.477189499469321	0.0839478793416734	0.275770783962427	0.0606388744035363	0.157747283777441	0.265985917179329
HIST1H2BG	0.0848911498571683	0.285712555702387	0.151530752261203	0.372491999173103	0.1116488828189	0.47795157771043	0.571495448340697	1.56155528358016	0.820476555803763	-0.190880810294327	0.474934500511372	0.0962408928507273	0.474860809893254	0.227229993949558	0.0615770877739503	-0.19136842960764	0.12590967405438	0.0506763000605439	0.0848427448458031	0.0159111980072301	0.0809050055447592	-0.0141167806585079	-0.0282127638500673	0.00582077528580387	0.644376868769154	0.321464111702697	0.290534370206107	0.819906099371771	-0.180676745871097	0.516227076943639	0.361970914361375	0.163017463926622	-0.0918856257818402	NA	-0.0472737552116444	-0.0445044626735951	-0.0724494014538294	-0.4597196044202	0.149136890889392	-0.00954847968331067	-0.0692569987597388	-0.268435753729035	-0.559867633177909	-0.340994938112519	-0.390127175283901	0.0155796614332991
HIST2H2BE	0.0610913684860184	0.423214853714988	0.40176837399019	0.515584773626027	0.155300678121925	0.244575804784108	0.236322251551455	1.62947783285245	0.953765932622089	0.601209930317244	0.468779944626865	0.234874029422872	0.879062550791452	0.131052891295189	0.0657848404379627	-0.154326638092949	0.0232668414762453	-0.0463695987932119	0.104620926057912	-0.0293024196382214	0.0920182544775638	0.00256154319678142	0.0332611940756105	-0.0699608582878328	0.62124670731523	0.230541993248715	-0.0796836770994464	0.951963333590889	-0.0845878999403845	0.799765152543931	0.542783402559515	0.63806025563358	0.393251077188829	0.07096297821367	-0.0900287891683878	0.25583720024101	0.0394692552107361	-0.0527425433441206	0.0420337327193423	0.0485714551818482	0.205314022588658	-0.181745882082607	-0.476316297895606	-0.000403133981987893	-0.20366598165162	0.0650842609835031
ITGB3	0.053707638365434	0.0360026425973563	-0.0850925440978894	0.249254090852219	0.0917030064901101	0.945860439795386	0.754748046885041	0.211082703359825	0.560485729833454	0.434235570013041	0.800320097956426	0.634613605319873	0.809331415423381	-0.0279412194553953	0.258217146155364	-0.204591750989525	0.184784989967802	-0.135928020878018	0.0478612222431257	-0.0827647861746264	0.000900819833413251	-0.00619419484828269	0.122091711151548	0.185101257322876	0.733551814531846	0.301371376270897	0.45527638360472	1.07711091077664	-0.485953930909161	0.0334020272422292	0.920701751567047	0.816342765934255	0.744046847041576	-0.215371980714211	-0.03970791634761	0.111682050638734	-0.103502310964388	0.115029727152051	0.188629768360288	0.0952444772113959	-0.111791803742228	0.449437564901431	-0.0522963507233232	0.0595021580756642	0.161456688175507	0.128156403055889
CLU	0.0613419060923004	0.179525681456255	0.0119168601194853	0.526461754683177	0.128522282899533	0.820508080484513	0.66306629245723	0.0848874766768818	0.105865482901184	0.0243824111470932	0.0276867201546155	0.0432740624611325	0.0499617907683465	0.163766216201812	0.000445774261281111	-0.215544069888778	0.0988969373994396	-0.064836289915219	0.137280372653151	-0.0825583506960789	-0.0373613379190508	-0.111712489857773	0.131445576616997	0.0493639483571393	0.251842671322545	0.0521619142235663	0.0656306321122532	0.0116652994839147	-0.0941649157356077	-0.0426168124384843	0.0896082710293444	0.0170603010141788	0.0130364628022667	-0.0195694544418935	0.00552927613630246	0.23642816015063	-0.161304895224376	-0.439227632977553	-0.0193861960880697	-0.0345395233465758	-0.0731562410465563	0.00451992712114551	-0.0337175291271776	0.00426942315686622	0.00642253036110843	-0.00801505630925447
KLRK1	-0.0810859849288876	-0.0374890154039883	-0.18259047990362	-0.417075744125538	-0.0264426934393631	-0.0774475471496932	-0.324159527634715	-0.0411774739850697	-0.0798254810983141	-0.0578886275432664	-0.000901001324088855	0.0313313506612424	0.0846473089113445	-0.0190129585404354	NA	-0.121193857308693	-0.126502637944023	0.00252160980240653	-0.0756367572126869	-0.0428273088820601	-0.036294017894774	0.0710957699513723	0.0729130359807885	-0.533695145895153	-0.0483915670423315	-0.0155430256590941	0.0664229305150316	-0.309703279594766	-0.0736775469610723	0.111200310480825	0.000692496413379052	-0.0312126031564147	0.179721138370897	-0.383296782512636	0.019723481401641	-0.228004658656485	-0.00692397623439983	0.284416724348408	-0.0624805334941119	-0.0566332335113547	-0.271727911115643	0.0184285239632308	-0.136021952507007	0.0371839652317604	0.0832537337732097	-0.124099477779314
PARVB	-0.0113804631347997	-0.00520106932195034	0.0416938832076329	0.267396165265848	0.0396162161103176	0.451805999054843	0.411988479749675	-0.142167763051775	0.133880625805098	0.161205830135886	0.20244679475157	0.0740386388762532	0.181060131520489	0.117891358252913	0.180264345114464	-0.0832376929965663	0.0511357441012338	0.0530842163224935	0.117628067214096	0.0386416252314686	-0.0404245553260152	0.032208808490028	0.164133194418256	-0.00416921300160398	0.19715750713702	0.305133567438603	0.232254349413884	0.846124094014933	-0.747777234945674	-0.499013983706597	0.489176647822504	0.235494289668495	0.234072956468604	0.0455909092431297	-0.0834436359783345	0.0473123926684521	-0.0983367607362769	0.110187144756761	-0.0757771178188624	-0.084576240256621	-0.160663161412601	0.00978925688813555	0.046454192905235	-0.0093750400660285	0.002700768682229	-0.0644638212243279
GLTSCR2	-0.00928542827076364	-0.162987839072828	-0.280936708640633	-0.302797285518	-0.0634938009178413	-0.138031101049281	-0.203697028965588	-1.0340099455151	-1.51496671228345	-0.423368061879917	-0.546211750118122	-0.302599263349834	-0.593312907032877	-0.00658075277262804	-0.551859953885366	0.0220610356589119	-0.184914030913847	0.117160034845535	-0.0476359016004998	-0.00130429762076859	-0.0618151707428295	-0.0203445396041662	-0.0810299805128716	-0.17256859573081	-0.607895650220944	-0.216439843703598	0.0953883058916357	0.170132078616122	-0.038692857216616	-0.585322771534759	-0.489009903855121	-0.353911072860293	-0.395178368182916	0.0312479694427495	-0.0184285714113837	-0.0921535154435498	-0.185371605943939	-0.0957503527112506	-0.00371976699884661	-0.167727909477291	-0.223900138175106	0.0839915855113973	0.0112249561530542	-0.260595596253642	-0.0358156874437524	-0.120352854149049
SLC38A1	-0.0902399376557188	-0.278904201219089	-0.251119334462811	-0.505087808217267	-0.17078729087629	-0.366204431327732	-0.548815334443986	-0.390835086071003	-1.36476130202493	-0.443685415823929	-0.385327216265899	-0.297793519598921	-0.525921788167777	0.143084214174824	-0.204743460332157	0.001648386458774	-0.161277547389536	-0.08661574437984	-0.100698525558988	-0.0982754358636827	-0.0795108950576994	-0.0161588324186549	-0.0194562749885889	-0.115035913302288	-0.713466603325534	-0.396247642232179	0.138543617291932	1.1958611767151	0.282354028726336	-0.452384821243748	-0.525094110034264	-0.332977713434308	0.157078979384942	-0.0702142510426871	0.0208689069818087	0.0724603132642682	0.199930588789505	-0.0864408656349064	0.0950058450451548	-0.220500451473636	-0.116030283386238	0.00362176988085954	0.133244929123913	-0.0576587040455414	0.0563804335945124	-0.0325778277387838
WDR82	NA	-0.347031819029562	NA	-0.204512304753819	-0.0740727269990039	-0.210025108592447	-0.424471114665653	-0.29462262898248	-0.335169754614062	-0.163528656719899	-0.200550289163524	-0.155217708777449	-0.218242453255335	0.00936630360979041	0.117669654071022	-0.0288754008207409	-0.0612730609903982	-0.068134436368932	0.0159160178144288	-0.0450252075102267	-0.00848056946032806	-0.0109562897145013	-0.00519516921583483	NA	-0.461943647929244	-0.157442233365212	-0.0188632839486942	0.360978912547434	0.212560539166701	-0.40705815971733	-0.308480948071446	-0.433725631991965	-0.295705973928776	-0.140721117381477	-0.101884407567329	-0.0327612206693479	0.0724602138727013	-0.253814036910712	0.0857160527066288	-0.0693537888825892	0.0667835584976944	0.0286310545430157	-0.0438391441626557	0.0441908240698302	0.0154158981714468	0.0435983630148137
KCTD7	NA	-0.171035017922555	-0.124659276898219	-0.261444720156378	-0.0964530202248583	-0.177139114868171	-0.360603485940186	0.103654088299272	0.132439975514161	-0.0392811459031643	0.038025539102919	-0.194942588278326	-0.140325153160939	-0.0814114234388533	0.00828725689925712	0.0559372867641342	0.189687763703025	-0.0185734664803856	-0.0443129473767655	0.0323979120284703	0.00190309960825113	-0.042176537432842	-0.0153084626456508	NA	-0.32019089911727	-0.0332341721787816	-0.0405951289244138	0.0875461452359821	0.0954826218309483	0.136377478809784	-0.0815918088938361	-0.0318800138641454	-0.128122002415715	-0.100896825995271	-0.059856666254274	-0.0940695019208541	-0.0444923179551666	-0.361995446959013	0.0434471434435409	-0.31360324747523	-0.127633242517283	0.0860820441921574	0.0414718176641566	0.378172023407365	0.0657053435488001	-0.217753250532823
CYFIP2	-0.114251069617919	-0.247963510269242	-0.259683200340797	-0.219740365704293	-0.0360331142581564	-0.220007901478609	-0.190245833198545	-0.810340547090118	-0.607134241068944	-0.208567133756487	-0.165307498917139	-0.139264945165023	-0.304824940720611	-0.00265937637904585	-0.349208267014241	-0.0404120298766152	-0.0699544811561893	0.0117956736234333	0.0766340077048404	-0.030331693235783	-0.0378052136529578	-0.0329677886213095	-0.0134892938274698	-0.212395956240974	-0.515101537361964	-0.166111165402491	0.0666500099362899	0.352063179476705	-0.0355162343446889	-0.29556378537333	-0.259006399240506	-0.166153252699204	-0.0523190172912633	-0.121401054718875	-0.0542738148111082	0.0621996344844152	0.0535905385911152	-0.397921036049744	-0.0627813775327291	-0.0133895452477946	-0.0938822367644649	0.0349033591246174	0.0852442559807645	0.0187310681973857	0.0594640479208279	-0.0758698347993838
SORT1	-0.0567838565335983	0.418040162474428	0.140616950292195	0.188955038616491	0.0116903439080262	0.439348409917215	0.565295927120712	0.425243499928575	1.61271278223776	0.901302591231963	0.87519646633245	0.681745025514331	1.10775541834523	-0.195647232904041	0.136263421061101	0.0572148407693386	0.0583416480348397	-0.112060375095338	0.0882996912958105	0.00230042111834718	0.0463214462685387	0.109000539388015	0.147480273722653	-0.0114334306158253	0.965001946012184	0.611033845591962	-0.0449546963646328	0.425636116093858	0.456358275850935	0.356898663913726	0.424986145638607	0.792583268647392	0.361208965603744	0.0418193706792779	-0.0784465393462517	0.114816690973418	-0.0345865013588813	-0.275765603315578	0.129715649543117	0.19220543255087	-0.145749708295578	-0.000524404535136671	0.322541636196614	0.194052490553814	0.128342402229532	0.173577081879107
SLC22A4	0.0670519306469411	0.38050827434413	0.311852087947569	0.509106967094197	0.0763803008352409	0.424292542997114	0.47162266110063	0.608532861311106	1.58184056022343	1.07363047855214	0.707362660667183	0.379659471515598	0.838450204245876	0.0930919877358593	0.262247701508258	0.050691503856321	0.285757092309983	-6.27045776711316e-05	0.141587527673559	0.125181497750349	0.133434089771493	0.13139481427873	0.0964155023749578	0.434506418661407	0.892682698367249	0.374239762957234	0.091877654331327	0.974417315226504	0.151881090934172	0.626715154767501	1.05282395111065	0.474898781403314	0.411452397182088	-0.0598009959926148	0.122328644686785	0.247462643719308	0.104077317374032	0.109981197689617	-0.139921794429669	-0.132586212831661	-0.111861942177389	-0.14545259888288	-0.488320183856766	0.109903575308875	-0.0807242524149319	-0.0390893311506453
GNG11	0.238699832972185	0.407974357423655	0.590617719835132	0.574067861568957	0.168951177316445	0.882196160958223	0.619649333996201	0.58441613997933	0.334338479084205	-0.0635188325631596	0.241528674520765	0.343626568333605	0.321272320137257	0.094681081546424	0.452599765034522	-0.0678198434782853	0.0621533037556827	0.0384911902227844	-0.0243581412335808	-0.0283636888813532	-0.0446987397632668	-0.0196830217160543	0.158020684644333	NA	0.369844069335925	0.188494589017514	0.304084591290657	3.09340780677141	-0.811889157088966	-0.242056900269236	0.718503394896543	0.244636728741665	0.0754722031842211	-0.0870060672572118	0.0403879984903299	0.262744719516153	-0.0935137521152095	0.584745666082774	0.0860839148116451	0.138749477332052	0.105612704480276	0.0908412542035366	-0.226245108707272	0.0106829996401652	-0.0764051715996722	0.0732840832347846
CAV2	0.0651868360463092	0.0658308413099175	0.0356600751107924	0.101850207984793	0.00389276904260964	0.795944803992722	0.784391033596342	0.296038599692446	0.188344042578036	0.158580685904072	0.386141294592287	0.0701552049931374	0.230662420782801	-0.153817259507878	-0.00825166387690607	-0.0647125295421398	0.25212602857513	0.0678565972336968	0.125974900625998	0.118656089913225	-0.00421125248258607	-0.0543167677954199	0.061544995832774	0.021884858612888	0.502913543441716	0.1921147057221	0.0184489880019692	0.339919780681668	-0.165140490301642	0.252044333859394	0.327404957157535	0.224150836894808	0.0993673834851568	0.0460718630638057	0.00638680291201881	-0.154558292698885	-0.0836996111207907	0.0547598900978848	-0.103082781028791	0.246419493406682	0.0650537876914083	-0.129062377364921	0.215585697458962	0.188022256961625	0.0487692535934793	0.130841500415936
PLEKHA1	0.0353644875214625	-0.1796754685871	-0.0657721024485231	-0.384080739656951	-0.147897964484669	-0.247603190006941	-0.327682895613493	-1.03330254562363	-1.84007849222842	-0.80171780619262	-0.743551807585112	-0.482391041584364	-0.806475826588108	0.122725403877306	-0.440197974859589	-0.0697533576918407	-0.142136609320042	-0.0588302429778025	-0.191890111428773	-0.0753835229376194	-0.0940728818812542	-0.00131084690153628	-0.0536830424689456	-0.506138702912975	-0.66861747205875	-0.263204995341395	-0.0269804680319809	0.80753440929953	-0.0621213582819945	-0.564753077388967	-0.615585534293863	-0.558146686705468	-0.490293586608204	-0.181343784066607	0.0693317492795818	0.0293757421880716	-0.0566353328928897	0.224872065413838	-0.0658718902110325	-0.286574305218163	-0.167727965647311	-0.00109889018529924	-0.461514756792862	-0.147868509408656	-0.105194331461736	-0.179719479811514
PWP1	0.0362801560947928	-0.0592526685643855	-0.0645244543644896	-0.190544078360713	-0.0788560138822643	-0.0536095491475095	-0.231873672128365	0.457071339441425	-0.213070172395214	-0.370983838309805	-0.259564614799432	-0.21264406070472	-0.371607822460651	0.0627303310260683	-0.00932965926366904	0.067072924845658	-0.188362126385933	-0.0648570259425997	-0.102726705178212	-0.0640852741156615	-0.0172259448015984	-0.00613804738800312	-0.0241884380457531	-0.484021007411593	-0.231515363051116	-0.271095435562007	0.116355895379946	-0.00952755212542326	0.0778706480219487	-0.171819368714462	-0.332980521805926	-0.234535136660852	-0.10737855977471	-0.00645478110992134	-0.0497163487360841	0.00349761760444538	-0.103720377314047	-0.178041440358667	0.052019870852255	-0.00212435383229192	-0.0672295309507069	-0.0816231410549153	0.0327729212120271	-0.0754972205695944	-0.0497773208597351	0.0121303029676852
CREG1	0.0110820588280696	0.411638889775905	0.408513895210078	0.466488884308199	0.074230429145474	0.478775455183951	0.803294019578268	0.104372058550019	0.370926118529519	0.32935651852428	0.205732290746151	0.35984358830559	0.550917232531463	-0.33864983162929	0.537481459422026	0.0367347631027995	0.0741393101661854	0.146240737996309	0.0211812458772007	0.0437213091238732	0.0102794166101829	0.168762664538683	0.126069805900439	0.222228406258658	0.651239060711323	0.445090524026625	0.23236226741453	0.468701514513856	0.231139316117226	0.309527384356316	0.615042817586285	0.81418287287558	0.683219417607389	0.157352591000181	0.283667579985934	0.125246014410044	0.0419033925856969	0.453188286443333	-0.010415316893753	0.243083251948755	-0.0871832411654992	-0.212704603766177	-0.114408480749728	-0.0482926605212151	-0.172990618194165	0.00947858510752136
APEX1	-0.0412016435844745	-0.243220353800419	-0.28082738308739	-0.233282606619589	-0.110952736264277	-0.158004956988409	-0.224613838210703	-0.0707308549352739	-0.683787904426408	-0.426174700588177	-0.410412713123424	-0.249766906930601	-0.441274254544274	-0.0675117853319622	-0.156961763507323	0.011087696203553	-0.0906101823313038	0.138128150838629	0.0942044123828395	0.0121310921095133	-0.0171466286160618	-0.0365875565625013	-0.0170272917483005	-0.135022851298043	-0.536509566286332	-0.279179598354034	0.0634802210909309	0.120692891814844	-0.0662024819321085	-0.574172306844588	-0.493550622506522	-0.32725160905313	-0.285410839031264	0.217774166368317	0.0331485018331076	-0.0105344040330899	-0.0270537223755822	0.279247058296786	-0.047732511361516	-0.13908437643354	0.0111319711078421	-0.0888266502051483	-0.158425862030658	-0.0347582812744425	-0.0983281332534512	-0.083973114041458
MYCBP2	-0.0938171808656313	-0.340521585863573	-0.0253609840361906	-0.283419560548171	-0.0786233999812475	-0.283020248933885	-0.23399742245115	0.0775086326408703	-0.662523464383717	-0.22307645495108	-0.174289663717359	0.00284716545411456	0.0191639312330215	0.0507234434905052	-0.292270434749195	0.0396541215090877	-0.0114503495069304	-0.00372566605199214	0.0347479772652726	-0.0561364441695124	-0.0382963935025291	0.0327678368754915	0.0208103166033474	-0.0153308615681405	-0.237712642203556	0.0851536247042969	0.0713804616126064	0.164153099243604	0.0879889321880191	-0.15092126599784	-0.345063679155663	-0.353151235614846	-0.0780937190388286	-0.0177224679720274	-0.117212410229947	0.0637555630200473	0.0811125008928905	-0.571524880519041	-0.0815867598389784	-0.167953298164643	-0.0600842871050333	-0.149467635722887	-0.101068706599527	-0.0254565257516338	-0.104599519152471	-0.0820237371466655
CALD1	0.146443788976584	0.018375495316311	0.0829955664019531	0.109552933258316	0.0518321323683742	1.26211549501578	0.835533305648611	0.109850100339662	0.253987493760339	0.190619477167941	0.247019000519468	0.153032265262627	0.28567425260556	-0.157402050109725	0.00881538607285626	0.0252041145842061	-0.0633981261077298	0.119131411048498	0.162319171652234	0.0103489005783954	-0.0116835528522718	0.00848120968437249	0.041370971285546	0.13861351349522	0.488002770760748	0.20138662300214	0.265212452963163	0.548131424657091	-0.552415731315255	-0.31285423232555	0.457016719129818	0.407823968653311	0.592445696834228	-0.0465420940964214	-0.00077645456700145	0.0132132895777052	NA	0.143608623355036	0.0824331219879451	0.180720177008949	0.161224435505089	0.18833125169263	0.0453992384069753	0.192696865359628	0.0500697440211129	0.106745494703731
HK3	-0.000838368228238107	0.389710148901151	0.452282511275312	0.366511906873335	0.0987257228743879	0.363498728032382	0.588933964345311	1.36478128064128	2.47239857054129	1.05969268970476	1.08873915368869	0.479369432730195	0.880033977413557	0.0292701614481193	0.543101943154151	-0.0570729200901648	0.0579366693090861	0.122238950222702	0.201602765956143	0.0583765228235787	-0.00632325158801253	0.102747275950598	-0.0313188985802342	-0.229809202597887	0.443363095385244	0.381832632934613	-0.388619531217697	0.922834893956979	0.00326377581812178	0.497829297451547	0.395220898873173	0.875133667890147	0.618313769065077	0.119400337158403	0.075662791211766	0.0960854805575859	-0.0884549776767294	-0.319495709071727	0.0226495831145329	0.0561924615230351	0.162803901991245	0.112224793224448	0.124848062251645	0.36353672248379	0.127982361888505	0.116801597158781
CYB5R1	NA	-0.0470635107675768	0.150227368805423	0.234718991057956	0.173443740658238	0.1405966462757	0.171806250846288	-0.00547299850982432	0.563659202528705	0.274929526852604	0.332261776981582	0.128829425281384	0.156722326214472	0.0850143604045844	-0.034544238340413	0.00186402390422978	0.0517046365200349	-0.031704407092483	0.00137977350329416	0.00699706542623431	0.0307500308389635	-0.0297368076712142	0.0695317089769934	-0.314344045199063	0.323235213679683	0.0736038033378716	0.188105285733208	-0.235194402662103	0.0575992829719476	-0.195444102469817	0.167115567815208	0.449467877339998	0.0749493912785716	-0.0360964133861926	-0.0464466427132183	-0.0611968378511891	-0.0846944912631975	-0.227147649679868	0.0966342152835255	-0.0669548102651977	0.120423629861839	0.0696311921419236	-0.190152313028829	0.0138033357915635	-0.0531720834578334	0.0551177692093955
TTC3	-0.143224447920737	-0.394560174740183	-0.236485451929946	-0.301189193912766	-0.0910469803841683	-0.043302059692263	-0.400322643524425	-0.831428374917977	-1.12922556742463	-0.215330152470172	-0.240690574943923	-0.224227617460278	-0.271734158079801	-0.0750391733968593	-0.136756493504421	0.00395782020236972	-0.0315851937712937	0.0693460700324	0.000714095068719871	-0.0284653534814762	-0.0457593725190142	0.00950560925157107	-0.00860656025348141	-0.328413696537052	-0.570547242376043	-0.30087997641341	-0.0168727558958349	0.156299900702663	0.0979462290655682	-0.414638692338139	-0.449882090800077	-0.412023144127566	-0.250288961831816	-0.166590612849786	-0.0214128669222226	0.0988088287148853	-0.0126479834398352	-0.438935824028207	-0.097781159948751	-0.00139671379190489	-0.00238677360166972	0.0310665857415166	0.130010571320997	0.0600969736579194	0.0172949987496766	-0.0993284923476869
SIDT1	-0.12539419304719	-0.364908641002316	-0.0627300279573807	-0.358991464230806	-0.23659279938939	-0.230134868168806	-0.257978722280286	-0.413418964871951	-1.0839523800881	-0.881149101502217	-0.719385430341649	-0.457249303082387	-0.784632309891107	-0.0489622146343839	-0.0802509249717564	0.103709387109108	0.0203456403029564	-0.0963705548266476	0.0144117633595819	-0.026658222818296	-0.027903340918795	-0.0359499541317285	0.0349145856008122	-0.277306103314734	-0.353393559572557	-0.412194729104653	0.153108475854356	0.355917010060924	0.0790419870179604	-0.0746104924214552	-0.488774588120804	-0.469166081325664	-0.144236731899038	-0.0269757937511094	-0.0753103123736234	0.0197335676695893	0.103521066437205	-0.550346866579479	0.0148225339732582	0.0074641667876849	0.146403957785957	-0.0303258541547527	0.0399695834419801	0.0362836771577537	-0.0278211228789366	-0.0129133648273231
FBL	0.00828509169415582	-0.259643241748873	-0.193691658823806	-0.294915471893088	-0.0935254398831784	-0.22912882108877	-0.33663915329429	-0.705026117154767	-1.30802709302136	-0.779801264594674	-0.65910056221193	-0.503756889359011	-0.658053411274794	-0.0581001626999547	-0.606299084689157	0.0509061656603514	-0.119077259839496	0.0806873835477291	-0.0984147326877628	-0.0133781436969612	-0.0414349717975142	-0.0432634388256026	-0.124382526556669	-0.369378401345771	-0.608395176991447	-0.376542918880223	0.170547517044194	-0.197876182977311	-0.401006856007249	-0.710833290891424	-0.570020522149484	-0.257953813493173	-0.451684606399402	-0.00663563428422898	0.0167785982059334	-0.115275693670916	-0.143019216737951	0.0433956457880559	0.0157782553746891	-0.104810011721013	-0.0478625799260219	0.0470113783869319	0.0427158101983992	-0.259948611526084	-0.0548739431170015	-0.0764411684662431
CLEC1B	0.114734727040632	0.372594161595547	0.284651759500873	0.380290710909822	0.0586469639651642	0.540472403971902	0.209461926489145	1.82447580063606	1.284476230139	0.0611006331871861	0.497601009924089	0.486678876525514	0.425339719242635	-0.142498860607465	0.146449897747704	-0.155056704787043	0.0537559083158024	-0.141539478271492	-0.0410422599129741	-0.0451031464963678	0.0218232764072735	-0.0707401731694951	-0.0227888396932403	-0.234030109054665	0.58397639579863	0.20872712049383	0.614874643645976	2.2358039592396	-0.678654204500299	-0.161581417302237	0.683749320934635	0.031752022222881	0.0453656053878915	-0.0447266348408137	-0.0600217408681735	0.153099997057462	-0.0514759085993292	0.362918719294202	-0.00237651350787053	-0.0337968636855983	-0.0543025297421953	-0.0383075566169241	-0.414312450339589	0.0306779968910721	-0.199465994101375	-0.107464652123958
PTGS1	0.0687073658534141	-0.0993399010921308	0.10055761516827	0.375610719082188	-0.0320676243399443	0.356592987740433	0.471391486208044	0.187501251888611	0.276752547174141	0.414068509296846	0.447124369522664	0.386266893216676	0.531420755911599	0.0588786971487588	0.170671434804218	-0.0910121997338853	0.125610036386571	-0.0652096822685108	0.06652984713839	-0.0294897743169988	0.0102317881595645	-0.00397224231621899	0.198056135350954	-0.0766147145813076	0.448946077184952	0.113238400291391	0.410412715952641	1.32106317381971	-0.519670387377702	0.0137535013737042	0.587291738097376	0.495420003029272	0.556391927503176	-0.0376393806715846	-0.100268600290293	0.166916006929643	-0.142694453785888	-0.500078551538992	0.0896724283320903	-0.0464212199310823	0.161172058616227	0.241450408634018	-0.174375839016568	0.128496322555681	0.0105144089872844	0.0614725891520863
SKAP1	NA	-0.258067364440756	-0.422242685051543	-0.255848279668414	-0.0930106302750378	-0.157260847963946	-0.43208799087234	-1.72545431414113	-2.28216876375242	-1.00922543693304	-0.920613726957482	-0.524523781944655	-0.942563557128695	-0.0542425863802128	-0.0391214519344736	0.0629231398650918	-0.280555586190799	0.0207106313489965	-0.123248068184188	-0.0454002868725558	-0.00417730536725002	-0.0658390136835764	-0.116767004554239	-0.331362175184827	-0.596573377051049	-0.236217394216026	0.136315460799673	0.801315500600877	-0.0336192686247865	-0.353351779813775	-0.478413204457803	-0.53476176606425	-0.436063005811768	-0.0639186716989707	-0.0236411284350245	-0.0559883177418006	-0.156210177860182	-0.230250461486879	0.101555571106181	-0.139780872210487	0.0252685724532572	0.0606792576914996	-0.347385461014394	-0.180139472176156	-0.0788184171306022	-0.0534149240023238
POGLUT1	NA	-0.114774055709328	NA	-0.219577636623677	-0.0276567289267373	-0.0448842377926926	-0.286886980343682	-0.28933718437634	-0.81737265576036	-0.448398771623612	-0.295320331753773	-0.226808646185072	-0.310949769470199	-0.0756074698892515	-0.31432766679591	0.0287367469719092	-0.104315824036816	-0.055601490622053	-0.0135118603364126	-0.0374159890264757	NA	NA	NA	NA	-0.306368891381394	-0.261295758484083	0.0546911525090822	0.511740177500125	0.145957714268634	-0.13258118640019	-0.403108388042835	-0.168137102138003	0.0423979830424358	NA	0.113949933871654	0.0844079238725132	0.0120854733565293	0.113431242497934	0.0385744076814272	-0.04919047028432	0.00436410142138697	0.143706655194749	-0.0282019433622015	0.030085796759684	0.0185148993894358	-0.0280694900172512
ECHDC3	-0.101121343909144	0.493493140690718	0.346372827421809	0.34305801834996	0.144550158734781	0.477162997794074	0.39895735433858	0.519352903553227	2.19686643217739	1.58237974788631	0.585439589683028	0.430888567753481	0.458309730581881	0.198705480838069	0.328789570778256	0.0121416636397141	0.0361327785892742	-0.0577039983541755	0.0574960776894077	0.0118939281222071	0.179224240281136	0.174124186060436	0.119275332242001	-0.175102469250375	0.220865116049463	0.0732664689939322	-0.0489910511554837	0.117460900846922	0.178811918301801	0.292272362260146	0.619961562040357	0.419726396877172	0.417909543864274	-0.0149001675416189	0.101854881470353	-0.00225601251299929	-0.00461613898467512	-0.163761242841985	-0.0233882887664399	-0.276207442021806	-0.126136243156291	0.250932621786907	-0.0122083563144286	0.287017460506717	0.232188764577501	-0.00492420968552587
ENDOD1	NA	-0.0218728021009789	0.239807575535205	0.334691622553603	-0.0155427756019106	0.651653239011656	0.655893074564481	0.131248212088397	0.209127514457811	0.34274823754802	0.45295660722122	0.382136268481965	0.509017404779185	0.12306724531441	-0.0867367378485159	0.00961752095476895	0.050826480114069	-0.0813742437957067	-0.0439783570997519	-0.0311597654160607	-0.0118264442920327	0.0157869023646	0.0880909318683976	-0.0473222040510723	0.497171560707264	0.133739136779458	0.288351292807751	0.636348780111198	-0.0352002457182963	0.00645539422190388	0.576755091116401	0.406769571011259	0.384518669483942	0.0863081970391687	-0.0339305048706943	0.0870125606865217	0.0263993696178222	-0.0104752707723269	0.189280584561266	0.0349992727539759	-0.000380627772227304	0.210943506849061	-0.0930277286865626	0.0513888536820697	0.0276076832529756	0.0967512867806164
PPP1R16B	-0.0537032026558228	-0.27363808575879	-0.179757407916642	-0.248980179355863	-0.105904216008759	-0.316947707527735	-0.425746551233717	-0.359632229472375	-1.34012332233743	-0.730272880035483	-0.58318774392317	-0.236125337570276	-0.54175565121276	-0.45044058333867	-0.118359445834644	-0.0313561152481526	0.0198934728312469	0.060154571867117	-0.107819575880898	0.0210721507347551	-0.0238429309681082	-0.0264729323898809	0.0109860969773452	-0.158384291270257	-0.456049833254443	-0.175736752151025	0.119840971625629	0.481960223456508	0.308172822971474	-0.138082057712099	-0.456202624033505	-0.417233462191499	-0.235057343059195	0.0154129162686574	-0.143595472150066	-0.144276818406578	0.185287612520727	-0.341056732554249	-0.0342116496765443	-0.0269746436905317	-0.115506851318404	-0.0907822921858598	-0.0849068161364676	-0.249699720746634	-0.0899347170476011	-0.080038538572944
ZNF544	-0.00368952604602641	-0.207445762051926	-0.189902764172142	-0.278038626379156	-0.131668696635902	-0.101730332838187	-0.218669652529852	-0.116700009740336	-0.175411381254382	-0.342676428802401	-0.219664965599988	-0.204054134284426	-0.338074735379553	0.252575145997274	-0.169310013462551	0.0473025733765429	-0.0868957744506948	0.0150986572298203	-0.0404564179400627	0.00403263479230234	-0.00454637212247012	0.0223027059968375	-0.0219168083321631	-0.520669827312691	-0.325878159389341	-0.269688659340311	0.073961572863989	0.140001411845157	0.13293490009526	-0.167465489410824	-0.217626844352479	-0.1640047888463	-0.0198347418737269	-0.0699895286420992	-0.00270791500206514	0.00378090499428277	0.00836328847612265	-0.0496375063300305	-0.0433690713087567	-0.0462625982794157	-0.105705478717491	0.0668987009299354	0.18120224425931	-0.0612469571222177	0.0527700473715429	-0.0884524739467815
UBAP2	-0.0674908443844075	0.0159640474158218	-0.229138154317692	-0.242717232658467	-0.109972883575715	-0.162018366831272	-0.183657953086952	0.0914644772437679	-0.337332784128959	-0.316661582156858	-0.085216222039099	-0.123440465579795	-0.13310801476816	-0.134309925764483	NA	0.0650680115030448	0.0185764475076552	-0.0451253751878684	0.0326062993757294	-0.015126149839772	-0.0551218956837797	-0.000450009926602874	0.0385833030926331	-0.0984196410040915	-0.0968025493778359	-0.0121687459525692	0.226944952889276	-0.135912816896932	0.159443761062216	-0.00639511660226707	-0.260304643118888	-0.0769207575645861	0.136459829208275	-0.0240439837106777	-0.0801511980771527	-0.0489686985322321	-0.0244591950399473	-0.751038251243286	-0.128176246930829	-0.0542572249599867	-0.268553671033452	-0.442537535652922	-0.218915418717489	-0.313696552246933	-0.109816710146508	-0.0759259632545658
ZNF91	NA	-0.0329258968974659	-0.126354038459574	-0.469183798328331	-0.160421717660879	-0.0164299706989194	-0.511276127019485	-1.38891084337147	-1.32563402825123	-0.68471983255957	-0.693535870611248	-0.36616371763656	-0.636483716298335	-0.186534746220367	0.197034757115829	0.0113264842233907	-0.0209943249308881	0.0183745761223332	0.00406582132980322	-0.0169782666247185	-0.0975167708611804	0.0151914593225535	0.049361076827753	0.165609262538236	-1.0246388576205	-0.436413389698209	0.123442981297475	0.75095392993764	0.518099584188504	-0.472720056295742	-0.644495351855685	-0.34201401003456	-0.644553146531703	-0.242528974339501	-0.0108278931477886	0.032924807265421	-0.00645939928577733	-0.0227512483699082	0.138271922495576	-0.0214424281853648	0.0224524675825808	-0.044258372887121	-0.263749876908197	-0.186229621595646	-0.174078969120132	-0.0624574805524211
HIST1H2BI	0.0348253505374835	-0.062214002000827	-0.0133973350038889	0.246358188271242	0.174717853349549	0.339629001758248	0.31616711967944	0.123270524821767	0.283147363061727	0.00217092689319584	-0.00984845026912608	-0.0112394642703499	0.00183093265825223	-0.0418170681974436	0.0227963532366314	-0.0802881871332388	0.114667166644415	0.0632186706475259	0.086810446833122	0.0251182137863897	0.0872218484257868	-0.0136048805146106	-0.0707841544409929	NA	-0.206414988342866	-0.192054839868708	-0.0644511292373901	0.0381906213526498	-0.283951464600973	-0.0139979151553369	0.0405013586978636	-0.155514354901724	-0.0910079072871353	0.0430454843416425	0.00464471054586399	-0.0418186016753094	-0.0745103532634321	-0.0733358558554713	-4.74399196096067e-06	0.000240264754195879	0.00031631062287256	-0.000118805152929919	0.000203121543649236	0.000224108425231509	-2.33834387048939e-05	9.54185630413315e-05
ARHGAP29	NA	0.0166323051052224	-0.0191413144354002	0.118635977182893	0.0333882041657604	0.303208857448871	0.612595274646711	0.0745614612519072	0.123770342015592	0.00217092689319584	-0.00984845026912608	-0.0112394642703499	0.00183093265825223	0.00786968410204945	0.0127020214499741	0.0225336812790532	-0.132013431712728	-0.316024797341186	0.260101451103363	0.0182409235929094	-0.000840495109473643	0.00286669718630516	-0.00173984587634327	NA	-0.174253416958233	0.0233481331663405	-0.122490895364129	0.0805331537410793	-0.0144909044929828	-0.0866494254724001	-0.0362203044327471	0.0118215528896656	-0.0412402067895791	0.0434558437003521	0.00725739909240511	-0.0218814359191503	NA	0.319026040151034	-0.0447994362370169	-0.20496607843844	-0.388352801163817	0.0147139580231184	-0.0789601310367307	-0.313836901905189	-0.0255336110083122	-0.0880473646412731
HIST1H2BH	0.00508482201989775	-0.068992600835605	0.0794359874027676	0.297032736944084	0.17134196719558	0.390263068564299	0.327542698091511	0.670168056695817	-0.0082624007135557	-0.59292111932035	-0.211741722052525	-0.0513558318185849	-0.265403986081659	0.190389534896504	0.0609473550747804	-0.104341308696548	0.0718166511754387	0.0521519219245827	0.0217774495364614	0.00164166445859245	0.077028535691779	-0.043274484436952	-0.0873293972125865	NA	-0.410999749330251	-0.00365697065073219	-0.184722296252695	0.685603620546485	0.0337811708418143	0.331182794657706	0.311673356404366	-0.159405729898838	-0.256109955986435	0.091266852915973	-0.0592238201658601	-0.0251519126676454	-0.0465301516004912	-0.238553930101202	0.149848893584147	0.106421956191396	0.141433338379944	-0.258114613877416	-0.592457969434177	-0.215776171520652	-0.402646173539492	0.0529619057382231
HIST1H2AE	-0.0145050076985457	-0.0208327453156603	0.154892816987409	0.323912793189373	0.124388535359008	0.574396180462604	0.679148002768509	1.34841544806235	1.02642475149538	-0.367715019146298	0.0824870261097008	-0.0572118791247582	-0.00872715540213001	0.0276897518657316	0.0394034399744925	-0.131459351620235	0.0698541606904389	0.169011160732594	0.0288112744026472	0.0387240773495175	0.130748837065825	-0.0857766578654302	-0.000771605276948951	0.39184531792539	0.302135680589346	0.260554166705817	-0.288535713431085	1.15516026311852	-0.632449520659586	0.389177488929011	0.274751833817193	0.269180537314158	0.242877865346103	-0.0503836351515331	-0.0292932903476523	-0.0938752136857266	-0.213353695857662	-0.622136089807616	-0.177583804180057	-0.145246380502145	0.229854638437127	-0.916905757644874	-1.19746058492832	-0.308523456886896	-0.789524261448786	-0.00205006822178635
GAS2L1	0.0633922137115612	0.0707630621002266	0.0297585486343653	0.277141943553616	0.052558166369089	0.295601658722768	0.325527281398177	0.240373981632162	0.211525412146014	0.0452980131383085	0.0820335468935923	0.0682293406957556	0.107246772745404	0.133104198286721	0.0296560233917514	0.0256364331971267	0.121763964077916	-0.042030739383667	-0.0139394576268158	0.0261259619995758	0.0124304194052161	-0.0134601450007226	0.0650985144086684	-0.443352967656637	0.0974189625846971	0.113574955219353	-0.119997710474171	0.179287882860233	-0.0913540089587915	0.00694073797211262	0.137848237930987	0.203098591119929	0.230924834588087	0.0525525052454746	-0.0370134110184765	0.0585191789789885	-0.298408181664982	-0.137906848668405	-0.059235808784393	0.154723746026843	0.306614623539388	-0.0693978479195407	0.129735250413891	0.205932065390873	-0.0248276086421533	0.0829212179053474
FNBP1	-0.112041777681688	-0.269390148902889	-0.178586199183801	-0.18515388950075	-0.076141077543148	-0.137671451533773	-0.119837561515143	-0.640115178266605	-0.555924763622278	0.0480255957594714	0.0265713408295941	0.0338939829716682	-0.0422141550563979	0.0815631469594312	-0.569565014147263	-0.0996569795811492	-0.0318331669430163	-0.0856307325917389	-0.0912265083856106	-0.088667196335526	0.0285846952061073	-0.0221691298926027	-0.00194977576438629	-0.133014148136349	-0.135743509278646	-0.0283285716793509	0.0619253768321329	-0.0625406966047546	0.134809157529917	-0.285914107398969	-0.0728875235675194	-0.118740543573149	-0.0542939460011143	-0.0984926840859398	-0.177481019670759	0.0527185258277457	0.107655838348379	-0.522898891570038	-0.0157696582674364	-0.145160827224913	-0.217611558192051	-0.0036015754238077	-0.146793837905401	-0.133377474142556	-0.0855494687181043	-0.14393028812521
MAP3K4	0.0180034778193167	-0.226992423229643	-0.180272556935089	-0.271782453165139	-0.155469602720636	-0.0754945458005389	-0.297119596700824	-0.3003725369888	-0.403409547477495	-0.246754780521808	-0.226620286550688	-0.15252737791838	-0.332303496507542	-0.315973747169224	-0.239010266056704	-0.0150009688587088	-0.0906322529768193	0.0570682374998544	-0.0890119578057746	-0.0253202674385208	-0.00948410657168337	-0.0435895856613877	-0.0327742998121821	-0.288515789117376	-0.30944433173563	-0.205287378995416	0.0178693386519838	0.21543104169555	0.0308586202507125	-0.176739043270651	-0.268182922710891	-0.238156014751845	-0.0770863771397627	-0.0987503196853317	-0.0223369790104444	-0.0235136022403366	-0.0107442023511172	0.128576293987024	-0.123375675490307	0.0941115836419751	-0.101052721587308	0.0087549304774611	0.348260082877541	-0.03485558658212	0.0785338222856215	-0.0324367387890388
TFDP1	-0.0140849448062625	0.0718257933710493	0.244604654472132	0.391831183986012	0.185469517670068	0.812009201431725	1.86449978720039	0.190934264752285	0.387816620075833	0.284808256503871	0.231691485301131	0.241655699307823	0.238761603648015	-0.191419951942879	0.107247513777069	-0.111172750863908	0.110926260490764	0.230287104591246	0.0532513867477246	0.06153905106515	0.0593941623907375	0.00550492188213107	0.0439586272424501	NA	0.486794682463574	0.227463843342667	0.326924069583184	0.108154018105121	0.240459068144515	0.330614606169288	0.63817010059984	0.353085345200329	0.510296702972857	0.137864314980497	0.0695265056907547	0.0371083755058524	0.0216296003528045	0.755704010352313	-0.149000778795298	0.00695959357612315	-0.287768042678545	-0.208371102066656	-0.0878163891765638	-0.130519427727469	-0.276748476051588	-0.221351410583897
LILRB4	-0.118742635847911	0.0655396782337571	0.00619131379954404	0.223476460677569	0.0690037206941992	0.179274807039925	0.368265609796787	0.592126585814464	0.405091477149002	0.214785133510795	0.313588078101882	0.241452372034933	0.543527174124909	-0.0730617038661857	0.145558000118307	-0.100460463664229	0.260518326040178	-0.0355234671039508	0.0453977837483945	0.0505443975008823	0.0341510839327986	-0.0425485741742803	-0.0372730036485274	NA	0.69002604485901	0.381259445177214	-0.216248527433402	-0.0135704073270856	0.256826462221766	0.266608686327294	-0.00944356923132594	0.63785098596747	0.339263673364371	0.212469024830988	-0.0272252038390094	0.00245866321592017	-0.0810708402075285	-0.327921579951242	-0.0561705056556512	0.0742529973602418	-0.00137884015968437	-0.105713709979931	0.406897657119621	-0.0572834777987534	-0.00505874057397452	0.0736963839535548
PAX5	-0.125898616926416	-0.292906340017647	0.00611607759237378	-0.274509262666174	-0.0469291146336759	-0.768695361106015	-1.42393426297726	-0.140770826806791	0.0238658128894242	0.00217092689319584	-0.00984845026912608	-0.0112394642703499	0.00183093265825223	0.0402794689251293	-0.0536063688452356	-0.19631173470771	-0.122136118383913	0.176925121727555	-0.248875177300649	-0.0969246788710497	0.0109492057818477	-0.0122831559509428	-0.030820842580805	NA	-0.178193275119845	-0.105017770414781	-0.0876162762685586	0.0260130241989843	-0.00358614724262865	0.0514950130648664	0.153138906385664	-0.158262473245674	-0.145002648024786	0.0082058260900574	0.00831865147237731	-0.111902875949784	-0.00358260581593216	-0.737927030631616	-4.74399196096067e-06	-0.000803114603456143	0.00031631062287256	-0.000118805152929919	-0.000840257814003082	0.000224108425231509	-0.000179252709979967	-6.04507082337415e-05
DENND2D	NA	-0.279905428235377	-0.197761224342965	-0.317841353362104	-0.174936692913917	-0.112428250346137	-0.292262715023447	-0.572261538738472	-0.999330909616598	-0.590414077831211	-0.443286087963021	-0.455701811488016	-0.56619157671658	-0.242286904749159	-0.350013880486802	0.0456244849774501	-0.126795023841404	-0.0451899810948925	0.0594678876444207	-0.0422946920290652	-0.0474364008837834	0.00123878893395971	0.0253865908445366	-0.667505658842508	-0.257019164528228	-0.291152138507851	0.0272415387390643	0.670541291482741	0.170062960741453	-0.231868260812946	-0.522166874031582	-0.494795056013624	-0.245340009958073	-0.0176726754767457	-0.121504843204263	-0.0366542353442953	0.287405681153338	-0.368489054354424	-0.0118205904355779	-0.086984985601925	0.0378658344252174	0.0163057780248953	-0.106606089632022	0.0234634423769509	0.0367838271535813	-0.024284592194256
RPL3	-0.0153404109061477	-0.135058652244813	-0.162530637908198	-0.201864322088271	-0.0522459449483075	-0.0438641446874557	-0.315085372765957	-0.892903375438132	-1.04536589232286	-0.373702222710811	-0.39583293074572	-0.287817330390591	-0.453685760229175	-0.107904050879777	-0.235981474176695	-0.0765758158620145	-0.228764179495073	0.227153351656693	-0.00566043089902952	0.00211434756001357	-0.0882351505244372	0.1083098851268	0.0041843708545091	-0.861949191492533	-0.581433149030566	-0.216433194137132	-0.141767027026897	0.226520409678189	0.154434790619774	-0.467071746018511	-0.223649204209108	-0.178436420204391	-0.334060757896935	-0.0621719746605672	-0.00577357621418961	0.00193119388147375	-0.296986206552124	-0.048698298825514	0.17797932847143	0.0468175226929018	0.155613531879355	0.00544312385354239	0.0409870321919478	-0.0701714787181842	-0.0207531011707212	0.0685501833179052
RPL13	NA	-0.164903482376959	-0.116808930254538	-0.153496480990409	-0.0636206223066825	-0.227239341232848	-0.288711706067629	-0.611347672208831	-1.10553175491494	-0.385233015462122	-0.28929947708017	-0.171596177174387	-0.356885030610919	-0.0937372740835302	-0.0224634811159814	-0.020599098679821	-0.161611178199733	0.080885554421795	-0.0789013288975789	-0.0306017437393451	-0.0465803088289305	-0.0189231340170176	-0.0746682331891863	-0.414782198719968	-0.551846617190634	0.00452445885921119	-0.0286421665931925	-0.0794515383922163	-0.14018054939822	-0.615515621188407	-0.433412249265031	-0.140826955674512	-0.457476021868808	0.0907251759975617	0.0609568700978486	-0.0857354847202201	-0.144669038862978	-0.0841768947328237	-0.0348649473101989	-0.0608685365682728	-0.0243141488829604	0.0207543926454497	0.176120151570247	-0.115135960169424	0.0004573518681822	-0.0484631674452414
RHOBTB1	-0.0213876038616516	0.152267404272457	0.00769503185803064	0.266701873726006	0.0970759499967239	0.875478920919167	0.470158449966348	0.158359387097123	-0.0530107428988105	0.0736777642318095	0.158004883049659	0.147187666553664	0.250696127351921	0.0592601350489873	0.0220059127628083	-0.245555079242726	0.0566772127976058	0.0176078505148069	0.139463880566621	-0.0539128826079502	-0.0190931759352078	0.041848559000063	0.0509508284031176	0.307140396766103	0.240959976356435	-0.117121134275835	0.0317478552065534	-0.132796676585994	0.00293607967591593	0.145246927563257	0.0852757795172023	0.224230024348344	0.0484883991442717	-0.0438146291625442	-0.00114592624532238	0.209713108731463	NA	0.694580715624951	0.0698528554774233	0.0203865399448904	-0.00734662787692251	0.102424953069359	-0.0768866821399346	-0.0677263701219521	0.0031460984592872	0.0386398604572845
IL11RA	0.0350703431158532	-0.369157259471646	-0.3161760044655	-0.243658230600669	-0.134315888179029	-0.224695053898308	-0.396454066935736	-1.03732835332571	-0.876490980353347	-0.347418061914587	-0.313847523046654	-0.318441338605633	-0.42699384385414	0.0772107278689935	-0.148099592522172	0.0163011242674907	-0.0723535509001051	0.0727611141187469	0.0472006620229078	-0.00232360001201386	-0.0324715123362509	-0.0163235106809579	-0.101569051676181	-0.152797253803153	-0.508002608869255	-0.422084605077337	0.118451304017779	-0.0175816668084322	-0.756730043709216	0.0185585656870385	-0.339334301356357	-0.130648418583869	0.159914876760348	0.0137325554380968	-0.0284491001881042	0.0103633948266996	-0.0155677954151228	-0.189531537885015	-0.157948018448163	0.0293531970062362	-0.103451289603254	0.103555177314862	0.262728921018013	-0.0115202689963977	0.0681330069556091	-0.108914665674622
RBBP7	-0.113977130021359	-0.273429692787089	-0.104527547208518	-0.256272747842684	-0.129448433313169	-0.136839029878366	-0.297448450036799	-0.765531460468603	-1.3474543961044	-0.439193227705372	-0.207931331818467	-0.162725322714972	-0.462476212409897	-0.127215850651692	0.108087907631796	0.0772131242167902	-0.137343063783987	-0.0895196413094232	-0.0353944142854114	-0.064983451305184	-0.0582957756669794	-0.0878850161703295	-0.0918766217820108	-0.614085298133056	-0.239083489258767	0.115947656737549	0.0440596838073444	0.0343107469527711	0.357112195595695	-0.251411369081468	-0.428724284350238	-0.106775449960201	-0.320859242473664	-0.0135372034177616	-0.0838562383222097	-0.132335812004883	0.124656542481366	-0.25648308368819	0.419742661553294	-0.129617326420283	0.319682153463387	-0.0285046919208993	-0.293289136222468	-0.236788102704484	-0.199606579018401	0.132627688911937
HIST1H2BJ	0.0334752337045497	0.0738524223708638	0.256199286897742	0.140805357286885	0.136047336402413	0.457465427595999	0.77736214385432	0.997592830517238	0.59964814483949	0.0722509133924674	0.365000672426726	0.230684650650108	0.381545259917402	-0.0382543485303315	0.0499813405396891	0.0448618290968673	0.154777587180715	-0.08239008895458	0.0253014369322892	-0.0219593843798566	0.0476951079508432	-0.0071183085500019	-0.0301593861682282	NA	0.044497840482257	0.0723617914379773	-0.0530561870481587	0.156515258072353	-0.470197909907268	-0.0473187121748892	0.176222185373259	0.0174173804202165	-0.24521425322439	NA	-0.0374058433644711	-0.0818382615905323	-0.0837166653702061	0.104395461212739	0.00236940735468221	0.0803290833755644	0.231257106308852	-0.08890492740586	-0.222976462267893	-0.185921531591593	-0.126100185627482	0.0537794115052451
WIPI1	NA	0.292466837111562	0.309616896825818	0.300867940144979	0.0308350861698194	0.168034596950524	0.488718139401433	0.413309462322928	0.88532868697661	0.463815919788136	0.555773419254539	0.301406270601005	0.314849473027764	0.0220843840933336	0.262502321881804	-0.0356253662015853	-0.0179850418776318	-0.176500654589739	0.0025310571095329	-0.0637287090170285	0.0729342631732143	0.0944446298481696	0.0327094380092224	0.229723234694555	0.30185674964622	0.0785774850326801	-0.0783928709129127	0.266748793723489	-0.226694712192549	0.243284273622125	0.425671675172062	0.507124538876063	0.36347546998146	0.00775704495082344	-0.0579581811508914	-0.0384240532584645	0.0266381440999597	-0.116558797605034	-0.0702613529710685	0.304563131817807	0.12957862397388	0.0424473666539241	0.368381797810524	0.238123541395862	0.117674242366536	0.112015294166871
CD36	-0.119102979640895	0.0756184646170296	0.173004924295354	0.343483563570938	-0.102921895944912	0.149535627140037	-0.00424134697199263	0.620053518683807	0.66101272557142	0.457121585607592	0.477269577291158	0.291191138095367	0.603590110702336	-0.156211984201096	0.13836846099454	-0.0404635036124777	-0.135027956661943	0.116322118762197	-0.0376459764934174	-0.029523540291821	-0.0142967545915718	0.266827675223553	0.244458671968549	-0.369298861593996	0.503410555427788	0.369668137976694	-0.255443714267196	1.14285340492884	0.365059171471715	-0.0461337691730756	0.142640802321231	0.56557068612494	0.101358429397855	-0.0613873143450811	0.151586808781508	0.21284551921465	-0.0482264374967763	0.358958590903237	-0.0248611456456958	0.035152137283025	0.0153768453325654	0.0549375482428825	0.00933496217260173	0.191629139752833	0.0865454291438291	0.0307095313744364
CCNB1IP1	-0.0733001585798701	-0.102740833623737	-0.0739165388048465	-0.247112915137913	-0.0544868266098019	-0.0348110527163668	-0.19080195573681	-0.126937741014759	-0.474305171794044	-0.345031208293771	-0.270575480864312	-0.188033392144125	-0.315245637820212	-0.291043723509497	-0.0327007886473417	0.0697526393716744	-0.0051288071958115	0.0269882955196686	-0.0186859010390591	0.0348483133355753	-0.0603703870881597	0.00408324880357946	-0.0309875936413668	-0.0920813485901833	-0.35163251563548	-0.163046424469286	0.118034957648991	-0.16850881291752	0.0432796740298603	-0.167454094895337	-0.34470860845404	-0.105452864350146	-0.234088826353437	0.0571278324390042	-0.0102857260013195	-0.0370574254421502	-0.0226481559631463	-0.0678680587536062	0.00544887019866519	-0.0432614050414943	0.0862679644927644	0.0213148096244766	0.0074597647193669	0.0439990807407596	-0.00876814479765389	-0.0338994996529458
SELP	0.0480954410261252	0.130390793393903	0.250298164856719	0.405098875905442	-0.0985534081411855	0.565420569885766	0.531467765870386	0.40150911273352	0.308010938237224	0.57835269347386	0.807426847915189	0.665373813357205	0.96120582753791	0.335412045083354	0.0660145689315935	-0.193145622006942	0.12519580245327	-0.122663235114263	0.102526268479827	-0.0465082421989613	0.00282647136459747	0.069098849418762	0.158218394593223	0.3146849288211	0.64468582364396	0.238634387058439	0.119957499563546	0.886551696955159	-0.470926053347382	0.0692787170802147	0.595624937070067	0.779792051399732	0.49368933928943	-0.13258214880709	-0.048099961791653	0.228985929766834	-0.0871365799082127	0.0112949361655572	0.382529666294236	0.0127480158412612	0.138597796583787	0.258972488491572	-0.470144395591695	-0.0651170205167013	-0.278530139112759	0.122031637274449
KLF12	0.0122095289003777	-0.37758474689363	-0.110055008026406	-0.208077561529776	-0.117423120012514	-0.275293443604148	-0.270913222886126	-0.705142961295845	-1.0110239285056	-0.762526529425949	-0.721229446094287	-0.598928878627802	-0.842116473519422	-0.00324892321861471	-0.190964973570802	-0.00915808301867358	-0.237993679160081	-0.082718071572946	-0.10237423438313	-0.0810635860049397	-0.145866348240397	-0.0138118474471129	-0.00875492800024156	-0.05188181415154	-0.634797932820973	-0.310534014525327	0.0920350880728854	0.624782379430821	-0.289832850182854	-0.187620521840286	-0.312930411275275	-0.347854182449721	-0.0304588593760677	-0.125492818241836	-0.0423466329676188	0.0474370223251435	0.010723231711899	0.0963158241903027	0.00853504306897423	-0.0744876591556142	-0.0720069397844193	0.00791545356625225	-0.0919581137253283	-0.00404022542235111	0.0146759212629295	-0.0171134385657077
GTPBP8	NA	-0.130936032819313	0.0315946284535415	-0.269785852684943	-0.0289857706745426	0.0317954769601243	-0.144368988939101	0.22472735304517	-0.288361910245973	-0.377273216499961	-0.325058807733975	-0.173852593817642	-0.31922647028422	0.0425445913783747	0.0370739996382732	0.0316026788945138	-0.203805827681416	0.013110095257666	-0.0992249891446722	-0.0909635014053219	-0.0406474658443431	0.0253543993258391	-0.0996279612728586	-0.0531152320919409	-0.316607086527997	-0.0225304860405042	-0.0187338720911668	0.0861659413672665	0.212045290262706	-0.282176483954881	-0.336152917852929	-0.301201694637323	-0.261177339644806	-0.0494206826504015	0.0309222349601483	-0.0842775849019779	0.0115873845800697	-0.0822943698998835	-0.0411797584436408	-0.327517524050294	-0.0514814495050117	-0.0405391275314971	-0.167143868612804	-0.113073718648535	-0.0884576774957445	-0.102455811417073
STOM	-0.0617678244414216	0.0450153935875588	0.436554558130292	0.301666664707363	0.0616774119660189	0.401119287591219	0.872097910191272	0.723210204805343	1.0247327796762	0.149860501522378	0.403996202381352	0.327872535899669	0.464389871028508	-0.149714325312131	0.23539661494359	0.0815133420620753	0.0468087650158452	-0.0305481622055073	0.0656668111943803	0.0381899676505337	-0.00335017750831946	-0.0109240307648017	0.100747379821168	-0.336450347479014	0.647914652553579	0.612096184064102	0.287210018682198	0.491453033130164	0.375411061443528	0.295650748096138	0.368949691176898	0.888768912877067	0.779221726768826	0.0626600560530239	0.0571413723753832	0.0499251060691617	0.151868299373772	0.503219739584388	0.205308668965696	0.458746520968582	-0.143237833688281	-0.0214342861705753	0.0408189562695675	-0.142903867341125	-0.0265843390622251	0.163281387020605
CROT	-0.264550920319738	-0.114116486575341	-0.0174577594926315	-0.126066745248972	-0.0856151352243421	-0.154076600215896	-0.340241972865176	-0.173679386163686	-0.345316404237567	-0.365213529828258	-0.223712977048434	-0.374452095360762	-0.340840210729363	0.274051702817581	-0.0984979970800586	-0.0574327155551302	-0.0213646157328061	-0.112076406897946	-0.143077952955574	-0.0346853949631897	-0.00191798830445614	-0.00745085132884004	0.00860102845738967	0.0799845412292976	-0.283318816002875	-0.209025646579844	0.256385315963235	0.233401072529014	0.105265109148991	-0.0680794968348318	-0.27838306785301	-0.10990654562297	-0.125337119615596	-0.0720862899111587	0.0166070582841044	-0.0180444681347551	NA	0.113068354842729	0.199993765334225	-0.508390171065496	-0.0669079341041411	0.0410389228559252	0.119094115448751	-0.0299165620829662	0.0517699619213333	-0.0902045619627342
CDC25B	-0.0429967533329987	-0.467781895270193	-0.33342438392747	-0.330087869017408	-0.143665654456911	-0.368692986614495	-0.573958510197243	-0.567648314258866	-1.53316252895764	-0.34487965709247	-0.307115411588231	-0.263394748419803	-0.324629716271391	-0.0897437003103241	-0.423419961004053	-0.0142399989295879	-0.0580350750902218	0.036584193849545	0.029660323519098	-0.0156998686106345	-0.0709171468738463	-0.0525438189404952	-0.023251398555962	-0.405665881500635	-0.709514388828315	-0.264332840990761	0.146953710892746	0.431006824229841	0.276462862684825	-0.11785364596861	-0.452426219605854	-0.422009770210571	-0.00809360942535729	-0.00715214656383021	-0.0722376126139591	-0.0055656166830774	0.00680307299687285	-0.668729980497577	-0.185972654656652	-0.166131882678688	-0.0384288377589278	0.0848342883475202	0.0986508454572772	0.0567147754212503	0.0212878674990468	-0.143963453010705
ALOX12	0.131134570587153	0.0272524161188129	0.10515591991116	0.481962438095166	0.0742739508880557	0.47849655729609	0.583812998210052	0.224937175662596	0.218687018447979	0.204086569621455	0.339191669246385	0.401370187270748	0.590121819385497	-0.0802533209620628	0.163083983893681	-0.128723447870033	0.320589523115565	-0.129577901281469	0.0796884048267272	-0.0185894923183688	-0.00936527930995033	-0.0372810366568753	0.117687432127405	-0.0783667628489891	0.425170443645806	0.0350130681767124	0.378380714935687	1.81918922720163	-0.501772189540274	-0.159799890867547	0.679217566676731	0.198827556557196	0.316016516199964	0.0675045728141988	-0.224462215144789	0.473375624964331	-0.0747459629134313	-0.13876674925698	0.0386512163068762	0.0680352846521703	0.108839638235946	0.110771259643399	-0.170709271553311	0.0832099287469249	-0.111944218723377	0.0202666974569735
BMS1	NA	-0.215208810857033	NA	-0.17943623166048	-0.103055581632079	-0.136653969676965	-0.371874460992292	-0.635334322885391	-0.92490642591204	-0.263936692735709	-0.185811945847826	-0.132895452738455	-0.235723572345511	0.170713826997964	-0.2547739627914	-0.0470180039348747	-0.0387312976098685	0.010346574553058	-0.00560376103023992	-0.0177296637593054	0.0173864654787094	-0.00835131221572828	-0.0330587752036781	-0.076872738188483	-0.3639190431408	-0.221853980430613	0.063140197691521	0.0447277807339625	0.0981425898377786	-0.127891109707237	-0.192688646293541	-0.191484037834297	-0.0494491497505035	-0.0146226419425258	-0.040163425130634	-0.111997149151648	-0.018953113282758	-0.25416920706932	-0.17093466925282	0.0155142290685681	-0.0724998172463513	0.0333228436034659	0.264081234007284	-0.0059839496758885	0.0777299282174457	-0.0617109418366361
FBXO21	0.0578574697063727	-0.258656898215503	-0.192046329734799	-0.177766168438577	-0.040705120739452	-0.328023633469706	-0.55356795949213	-0.557985484831271	-0.923124656508188	-0.485990636902653	-0.427767054044718	-0.33297199514777	-0.478778576197574	0.0279879383746444	-0.277663536017875	0.0173087435005948	-0.202329962422046	-0.162458563777622	-0.08120430702979	-0.0808899384406294	-0.0418350051536905	-0.0767629701535059	-0.106418137013254	-0.0413291592119168	-0.271615459366082	-0.169927078369983	0.0145260964610013	0.0601895590374486	0.0600195028475199	-0.336309856932066	-0.267520744197377	-0.270223614962116	-0.235170721763414	-0.0585315534537195	-0.0196142399868992	-0.0231873847909566	0.0272625145234858	-0.136843465334105	0.0261901710299891	0.00764750121835712	-0.109221898690995	-0.0177848940609197	-0.117129937890275	-0.159305589170859	-0.00732971604747532	-0.055385882917598
RPL12	-0.0553208248513589	-0.119299766698098	-0.107216697865293	-0.191072822250435	-0.0246604101857307	0.0174064732585714	-0.15882770272145	-0.494553491343094	-0.713875752883373	-0.281573861402293	-0.416780730815481	-0.101907521520252	-0.417642434829218	-0.0316338618479007	-0.0393599603941544	-0.0284060241673782	-0.135807448281444	0.137079127785062	-0.0963885706102764	-0.0104653911054225	-0.0196814541921881	-0.00777351904479221	-0.00652712304639175	-0.176826238415466	-0.269268925313986	-0.140915136926	0.0586250099959874	0.0859263032682934	0.153719774599344	-0.420712996456612	-0.242154074512159	-0.360653688854067	-0.275072534640529	0.0950817537697038	0.084358055248774	-0.0163151936079926	-0.131825189345243	-0.0233518531969471	-0.00807066817443905	-0.00757669182853895	-0.0325446411606412	0.0449107230075851	0.0472731758698646	-0.0556602618192863	0.00728920531240688	-0.0422300189804933
PTCD2	-0.262224124124588	-0.0413031626004566	-0.0558105286817741	-0.263216180479294	-0.111755240037722	-0.0748491843962373	-0.105381069256893	0.0506351806172973	-0.242803365017006	-0.412687485396436	-0.302745368388986	-0.259371270154982	-0.334552030865305	0.168566961548491	-0.0532733617065001	0.0943573152248469	-0.247314405036079	-0.138714450147351	-0.407021083509454	-0.137796693335987	-0.0204051617446251	-0.00475073049523014	0.0136708481935577	-0.22954456861108	-0.0678476103356636	-0.196105082128288	0.135396633048193	0.19147877719187	-0.00763594279546504	0.00855272987061291	-0.176485705649047	-0.0891912727023581	0.148406918480393	-0.0744873075289211	0.00455812368574433	0.0298772324133108	-0.000676936382385132	-0.135461214473869	-0.014603358615209	-0.122444089288727	0.112079116283637	-0.0297645880813477	-0.0280615591972653	0.0161364367321461	-0.0562307740486271	-0.0539219661646612
TRMT112	NA	-0.0649018619713353	NA	-0.202306755217923	0.0113413955760352	-0.129212691256199	-0.162689019886561	0.213351903701972	-0.122446724955924	-0.219567690705185	-0.172499846632387	-0.148252563237086	-0.146199089593695	0.0605906611423082	0.291332834695518	0.045136489047271	-0.113476000642651	-0.0380464874428664	-0.110271577019861	-0.0438379543360513	NA	NA	NA	NA	-0.45470028230739	-0.131593388975728	-0.332186195404982	-0.402027488608044	0.198794976683347	-0.265092409437817	-0.265180304046481	-0.0173159006808552	-0.177792038386421	0.134621166189769	0.0646399024956244	-0.0544883346778399	-5.46823330864389e-05	0.147192711748063	0.237168767708311	-0.0831742696219365	0.300509157602906	-0.0707575260450726	-0.219978816699859	-0.0859921972862965	-0.0951680954042953	0.133555512646939
PLBD1	NA	0.38864179008954	NA	0.291679131267512	0.093388053970866	0.351323987574366	0.649341833033001	0.924889619449787	1.65299900496192	1.01755280641515	0.71892936088082	0.349908414240856	0.715738668637195	0.0876216110968719	0.484483905003651	0.168567966705138	0.0491168698784784	-0.171110442589263	0.141856807692723	-0.031077772145978	NA	NA	NA	NA	0.464990766669892	0.45544204605313	-0.181083308946218	1.05813248329732	0.0674961266937282	-0.0698112607430326	0.401515407064303	0.628302130120489	0.189859039841548	-0.0593699296495041	0.1725777003904	0.0701561389430466	-0.0857963843811277	0.00526749456671319	0.00547269634898698	0.0657672833490379	0.109296175138703	0.172206173601695	0.0510009802737453	0.284043256150807	0.218717342995828	0.115537135953501
LAX1	NA	-0.346305478045741	-0.329033081243755	-0.299573407098594	-0.151801940182137	-0.316755789782899	-0.244136774252171	-0.369297136941424	-1.37924669459484	-0.729258631031882	-0.591924193214248	-0.399453524859856	-0.696157865504295	0.0118302020817521	-0.0265919941767531	-0.00972749727315721	-0.090146559760377	-0.00815331756610016	-0.0401165029357114	-0.0523197614468552	-0.00864755716488492	-0.0345377409088614	-0.038557703050115	-0.123305527259474	-0.536995894900377	-0.460422014908795	0.150301393349617	0.854575182910012	0.384198240126001	0.0909462835779397	-0.50484322599527	-0.473394228985358	0.194631323135699	-0.108176748569275	-0.095533609595112	0.0145830198958132	-0.021580701119705	-0.232413977710856	0.0172373277069101	0.136464019388604	-0.131274256216327	0.0146941795454259	0.867560254906407	-0.294923676008925	0.152482491144904	-0.0338838875013247
GRB10	0.101394605666565	0.265779737952324	0.14320445188095	0.27188354405245	0.180275801542827	0.739985539951988	0.271868619499023	0.292621286445862	0.912009821820803	0.622790378136017	0.387321647062094	0.166902463105216	0.239969962450826	-0.0942691487065301	0.0664517830554192	0.0115511226755087	0.0585787187549823	-0.257170239765039	0.0547418948859558	-0.00248084660284348	0.15287544539512	0.192373795846156	0.143659265418231	0.150943734562224	0.333900663297242	0.0842901748520645	0.0395527403290246	0.0439806827830076	0.189202246543055	0.288306204914676	0.268229003394318	0.318800602610809	0.228778996986998	-0.0324086425611847	-0.000979883466223537	-0.000352879320663282	-0.0154291045180001	-0.00284608270993	-0.145247199698953	-0.14235738203258	-0.318334895290845	0.0308499880685655	-0.000383606201437699	0.00989677915876563	0.0245057699301887	-0.116740498326849
LIMS1	NA	-0.0783782540611983	0.138301963652325	0.265910365163103	0.0153807081663295	0.224477555184771	0.21676206809835	0.261358838461952	-0.139654758742574	0.00432510646490148	0.170863506985776	0.175117832583895	0.215071043933485	0.038022041610011	0.0387954615382975	-0.0484555886430858	0.0503975600212714	0.179993921919801	0.088498388019527	-0.0244142381980541	0.0164984513295475	0.0683963571208406	0.135076679841235	0.166894055838434	0.257215230703753	0.0795458553848983	0.243573648567763	0.698817498022741	-0.087352742327502	-0.211684809683652	0.234116833461203	0.20463784101483	0.207854305216503	-0.0111756668122753	0.0187494315834431	0.016240566954995	-0.0281563249723079	-0.0622847726673167	-0.115796399485477	-0.105723427369847	-0.14047665104322	0.116450370695707	-0.0338640213372268	0.0494992226788023	0.000647409521356412	-0.0982921656683204
RHOH	-0.0632756533349692	-0.50917435057136	0.0226045839480352	-0.277948294806095	-0.028302948206776	-0.319767851890331	-0.64155708381003	0.172300522182845	0.243518936064872	-0.772851805266715	-0.370335438930211	-0.544015830856316	-0.79963267720061	-0.135495312634904	-0.0469967826357182	0.0580330236692543	-0.0992335993493106	0.0644070678484333	0.00132679380599989	-0.00207376822545666	-0.0620323983228142	-0.0618519437069352	-0.0480538628647822	NA	-0.147468021536442	-0.0886196024312367	0.138412324212689	-0.180461315574968	-0.0162367769623412	-0.141867436211153	-0.231528909968389	-0.0355323599491121	0.00995498834450018	0.0227471258923796	0.00853447023019163	-0.00772853521186296	0.0487218413369805	0.190330415270757	0.0963915645622567	0.0333276857011022	-0.0643162425842425	-0.0359407594781001	-0.0444650220279009	-0.116921432975733	-0.0764812556935846	-0.00578854931644383
HIST1H2AM	-0.0388536073141368	0.0433684069766453	0.0319550448295004	0.155129908414488	0.0922930985323736	0.367769340245126	0.725169169706036	0.869915810068013	0.522214027966497	0.155654737734967	0.0640848552633877	-0.0433215628372882	0.172246361197336	-0.251921465497551	-0.0275246830852329	0.0439190351337852	-0.00682180647008859	0.124395420491754	-0.0190917249915679	0.0575863954147681	0.0549334509866464	-0.0114520813399861	-0.0258189811489914	NA	0.492456000860936	0.0966703224935453	-0.0100732273841714	0.437540109111838	0.0358764752864045	0.281028573111616	0.120101328585132	0.247828412979186	0.343347410829584	0.0562946603762003	0.00650524160906687	-0.132266201409353	0.0887004137777487	0.0495912477750911	0.348407787986857	0.0724886216914514	-0.0414814908951098	-0.110654065360997	-0.406829870582859	-0.172773844980806	-0.424968130669364	0.0194446982996144
CBLB	0.047481332111642	-0.206009450228284	-0.119678893049255	-0.201916287122294	-0.125640589701932	-0.18551969807601	-0.339165184455818	-0.711267115088929	-1.38427263129978	-0.62921210943871	-0.742436961706671	-0.270381534319428	-0.545617120172537	0.000117848168853133	-0.380585884370465	0.0215233570291366	0.0111582211455893	-0.0419800117973226	0.0137241827391505	-0.0247642384462741	-0.0393430236225272	0.0244529945920299	0.0536040462844802	-0.0135224917727305	-0.42574079153522	-0.229654591163943	0.245165769171258	0.579417217457712	0.175868194581373	-0.156993988042393	-0.452152865337522	-0.253247860314269	0.0993544251605137	-0.170995196142791	-0.121039438063165	0.0108058107141049	0.0920448033202992	-0.0927005251080727	0.0424177271672614	-0.15827907202036	-0.036257328585982	0.0655721218608954	-0.00121823998498057	0.0176914971519959	0.0407239498070284	-0.0696892368044983
FKBP1A	-0.062490920925296	0.000487318454600241	0.0965872260752084	0.180557526960049	0.0504955876589482	-0.00922790355548787	0.201274897375109	0.128354403523732	0.620324713746917	0.467925908517371	0.417149249098701	0.206228687365491	0.381307039331975	0.0171442564733203	0.184286855998032	-0.061511725798896	0.0915368588755947	0.0466142079329988	0.130739814854754	0.0318430579729042	0.0270084400032933	0.0576217833714939	0.106680562030831	-0.278479402544623	0.165248361133128	0.161047473672796	-0.201844558375793	-0.124490358092445	-0.0737418422605304	-0.182672185525954	0.467395877728909	0.117583253689771	0.0140839752470211	0.0453604821434285	-0.0308481056648587	0.200153365622329	0.065406804826876	-0.0530961267532636	0.0453777366638645	0.121116374011808	0.360600753662356	-0.121333822630315	-0.0401484465187773	0.233119258231868	0.0310596434273496	0.181129205788628
GZMB	-0.0969295377978709	-0.273664744365497	-0.325747791418831	-0.432803014330506	-0.112789390850395	-0.114975199735213	-0.196747003508032	-0.682324363011371	-2.48508551909549	-0.691257424575643	-0.613297084236886	0.0603805648458274	-0.416155687369615	-0.0254691286680404	0.625437368807119	0.0591130741998605	-0.153850347759353	-0.243507538656872	-0.286423520977863	-0.105052004023014	0.0455440054887332	0.0607003887299041	0.0951640527217042	-0.549817428242738	-0.332717108134518	0.0403405232805841	0.0817758538578669	1.8262143496149	0.223118075966372	0.0958805863802622	-0.998205683471384	-0.927937192873358	-0.645282954528277	0.171835352948595	-0.223439242292773	-0.505721401584022	-0.224491661858083	-1.05355381003447	0.20925046074555	-0.0295467361181553	0.238895269009223	0.0884037584051171	-0.422782006352631	-0.137304890351717	-0.0457791557456386	0.197868564646866
RPL10A	-0.0659946920045292	-0.191129758292513	0.00407591179855563	-0.310270908517628	-0.0318235335716777	-0.107410843630509	-0.342343192857033	-0.141541359675998	-1.49204137164742	-0.487818734955719	-0.510499010977521	-0.331089900654152	-0.587993165237236	-0.111161557331909	-0.148353540699493	0.0985845810451087	-0.120326260805216	0.107944680546987	-0.040098383379981	-0.002100292161521	-0.0453376384666563	-0.00646828309772961	-0.0616308560322711	-0.0773389578357158	-0.56033788094948	-0.297213207640346	0.0882965280840446	0.193329806822506	-0.0725746407279151	-0.661868350065743	-0.622838459229161	-0.250077850895995	-0.249184250691639	0.0355692725045417	0.0879044046627479	-0.0832374802649624	-0.00217888985946712	0.0449537634878415	0.0531623103531738	-0.219711078976478	-0.0917116885852193	-0.0130215947763143	-0.317752876787716	-0.163289742729861	-0.206244720187478	-0.138750810599581
PVRIG	NA	-0.225932540288178	-0.16030698918077	-0.305025819123669	-0.0731656493892669	-0.290731870714099	-0.487005376799121	-1.26116041445169	-2.03245950040883	-1.06139598069375	-0.760851983786546	-0.57560442855109	-1.04605106056884	0.159993134250498	-0.348494698064675	0.0649302200865888	-0.08605076183887	-0.0629503988559635	-0.116460554195301	-0.0368092789503729	-0.00152632467571926	-0.0561171840721357	0.0177240774907225	-0.110026929023694	-0.788896988100536	-0.324060524380954	0.0851627571866438	1.18438137022935	-0.0242223115467644	-0.379446162012091	-0.653475157948372	-0.602701178734357	-0.422061436380848	0.0266290034591811	-0.21305266121136	0.0343694125144266	0.0060909280425716	-0.479944750568629	-0.0132431896422854	-0.115117089349712	-0.0398975359902989	-0.0640731489768706	-0.0748765530603727	-0.16294933550845	-0.0699829454628829	-0.073790418672677
HIST1H3H	-0.0179568834998371	0.141165987616138	0.096276942524875	0.508937859499172	0.0918786494338671	0.436873790453648	0.994202061377768	1.29279162767584	0.909745506767071	-0.349027276702304	0.167100438676747	0.0860659518882022	0.214504450587737	-0.206039586927133	-0.230153150492505	-0.0684999076281052	0.0286904452529201	0.0545107861129686	-0.0435627419905187	0.0071148492866653	0.0961190928043591	-0.0727451046315512	-0.0359896822557391	NA	0.289079318573154	0.0300898255071259	-0.0922471663521072	2.07064268795709	-0.35110782614607	0.443900073551322	0.508964339635308	0.267469217268519	0.246912459566532	0.146728177618114	-0.115973704538985	-0.13495444352534	-0.103164236947482	-0.442325778879602	-0.0761753392383337	-0.0298335666622436	0.0291049576412078	-0.445654786425647	-0.707803447972307	-0.182168079547348	-0.537560135804569	-0.0865511813934206
NXT1	-0.0337229222032339	-0.0920675368838995	-0.15481600166387	-0.185826679664693	-0.0113959786061685	-0.166898219322706	-0.174244163872883	0.303675249549152	-0.592881449228778	-0.544488705140132	-0.390717048313454	-0.278979314609639	-0.480023666655465	-0.341876558599767	-0.496106409671956	0.110830285309275	-0.0755868509047911	-0.00512221571600644	-0.00963324185327509	-0.0137049384606465	-0.0171285435763906	-0.0378291949239006	-0.0607171460030988	0.000211929965004112	-0.379284133195029	-0.02525234188305	0.0421326651742104	-0.599750138148414	-0.0393856269349359	-0.2568452582372	-0.432412841152353	-0.31429999373348	-0.208568078991448	0.0505553436226009	0.027907575643722	-0.0563969412941734	-0.0136326003898472	0.299213226770502	-0.103277770201609	-0.212016892428056	-0.141818041831979	-0.0736073766187032	-0.173165482466837	-0.0696245893462202	-0.137495740830143	-0.148423219715586
TRIM44	0.102142511629595	-0.199769695696647	-0.175026402130776	-0.18537688162054	-0.0477551678306277	-0.328156227950603	-0.328172642131024	-0.0768120433026551	-0.394869112197293	-0.332818580460622	-0.106558550614145	-0.233124002714002	-0.0472371101873481	-0.0972972427139572	-0.279062259447376	0.0526992585887289	-0.0596508239696632	-0.000246592379996589	0.0318167724246394	-0.0366875257545954	-0.0426432065695473	0.0180776041221776	0.0757221018058347	-0.17040024329891	-0.282806035895138	-0.171454029936345	-0.0785886367122878	0.0608434320142959	0.377511628404857	-0.265379329193379	-0.400883438702055	-0.138089194000412	0.0544620244391281	0.0455705808897999	-0.0178994716229819	0.012612068241795	0.0395442738470717	-0.599653173092191	0.0262028798023843	-0.0774815728360826	-0.231601010612726	-0.00441232817434871	-0.0474117394371614	-0.109030201394746	-0.0117221150683191	-0.0026777896884247
CUBN	0.0975038711614324	-0.0692686894477717	-0.058303839290389	-0.0189357592932152	-0.176899811496809	-0.0035701939919764	-0.134492576304386	0.274732929422373	-0.0496071481560335	-0.0961208789285138	-0.0305712467728631	-0.0546005504301489	-0.00810391392325444	-0.48487095736919	-0.0624071253077836	-0.0494840232885615	0.237173052380967	0.0537176469456389	-0.148015687483151	-0.0196179817721713	-0.00234024151983403	-0.00989246915399029	-0.00238480526173696	-0.0948913384493824	-0.124846884186206	-0.150487841642162	0.205059835616061	0.131119734296174	-0.128783587447103	0.00991812208728893	-0.340819244168781	-0.0186748880713312	0.0247997772833576	-0.124207588544499	-0.00842929170964324	0.14934617702906	NA	-0.0943824635421324	-0.0356134867298531	0.365893860256808	-0.00829310179238551	-0.145642709100887	-0.134318074323067	-0.0178503005874133	-0.251566478630281	-0.0533570078845764
F2RL2	-0.078669308671009	-0.0642162485427351	-0.00587622084960706	-0.0164866190752988	-0.0942657350758914	-0.0360171973514073	-0.0140621600018453	0.0136247003506189	0.0512592062302615	-0.0262166121226564	-0.0172130904978147	-0.0344032532218091	-0.0505243746605143	-0.208304560747463	0.039641382729515	-0.135213579473662	-0.342934399591225	-0.0113936772584689	0.303734828949248	0.0443173803529496	-0.00213113063716751	-0.000564095946181201	-0.00141756876764599	-0.20936270950823	0.222971224112554	0.00659132312918412	0.137956137601156	0.0221516028720186	-0.0229451755137244	0.053104639428949	0.0119963799386778	-0.0560251288762837	-0.0272056760199542	0.000681475831442778	-0.00895273968504615	-0.0626748758719829	NA	-0.242402396165093	-0.0604864709352567	0.108342250531209	0.0066396401696037	-0.0773832346194949	0.0908144103568375	0.00895032709221185	0.00376173997349348	-0.00601125011628534
FAM184A	NA	-0.0642986546412537	NA	0.0551487045886682	-0.166967979149456	-0.165935199741268	-0.139553952472101	-0.123114024801357	-0.150834681885339	-0.152730444812671	-0.206616529180541	-0.248017820073686	-0.276036841989075	0.153558598659223	-0.0853872685770562	0.0658471426853152	-0.307142202133992	-0.0421553621337531	0.00273076948503399	-0.0406548102457891	-0.0270035414629864	-0.0553308651386723	-0.07674929306916	NA	-0.177266308656789	-0.150386317825052	-0.22957410229933	-0.178697793455177	0.019110895136819	-0.19306698502769	-0.185072559323992	0.366454000708255	0.37953001071445	-0.0561141566501316	0.00858482819107872	0.0965129486134435	0.0550127151487307	0.449780895762435	-0.0687066551107518	-0.186872593174171	-0.329290865850116	-0.122400273278988	-0.200326248620085	-0.48672372481031	-0.228498258574879	-0.223451141074162
CYP27B1	-0.169522719151945	0.0187860092469975	-0.0186388151058262	-0.0319545022125095	-0.119836333287534	-0.0323674772444059	0.0613919569146766	0.00608654362522866	-0.0189670869049917	0.0165687845626469	0.144682221738607	0.059667160728611	0.00978985556057273	0.357057857483795	-0.0613380590716002	-0.18364209989462	-0.0862088375802341	-0.0561765339568532	0.0981823689353324	-0.0982883262338171	0.0110908142366757	0.000531165014941353	-0.00997653938285497	0.0460622300223561	0.0511176715285043	0.0195132350921264	0.0585688214896478	-0.0714960119376546	0.136478393556992	-0.146501047121498	0.01266099981547	-0.0226162173103068	0.270530982422944	0.0411005363819759	-0.00689334196060469	-0.0130578979721771	0.0461201035522807	0.0923519494786195	-0.193104320403303	-0.0646321005792569	-0.241884144723393	0.0667538056523921	-0.0778770631231865	-0.0843350763357906	-0.028942155426597	-0.0877461347892098
JAG1	-0.0604657338759997	0.298060591209923	0.0567850766436316	0.0628903501678259	0.11704711720188	0.187156038659366	0.240916196938667	0.290176488051596	0.529162805633911	0.291792075642313	0.0529039361985471	0.0880907665883661	0.157397278954154	0.0170840999198937	0.107316444542774	-0.19297834504094	-0.18311392590236	-0.513428580319071	-0.377278716234605	-0.194702283120702	0.0159082365122126	0.024508710928797	0.0139259388499962	-0.250308112788967	0.386091754120819	0.278116862976266	0.0382593795983941	0.164850837977542	0.152201601930532	0.152491046363263	0.134394917418007	0.288902802880523	0.275617219205368	-0.0220142603349792	-0.00234014694870438	-0.00884351118755707	NA	0.660221571453293	0.0938884995308885	0.271402851827846	-0.0348773545056882	0.0563067289399589	0.172275496540517	-0.138962596237259	0.127339277035227	0.163328424405288
TFG	-0.128671808905914	0.0345476538562062	-0.00431516784559962	-0.00287705269897303	-0.146560381958686	-0.117906085508735	-0.152033324640795	0.254843614514746	-0.530278536853173	0.0510799593677208	0.0204649663820695	0.00124077854405549	0.0775571005491394	-0.0127388712575369	-0.101679830214437	0.0296057259912128	0.0254459930722181	-0.0157250537471336	0.108373326438649	0.00709424706749642	-0.00599856170358211	-0.0436269254395771	-0.0182160950916175	-0.166298093972051	0.238647183490299	0.23364125122479	0.0101836766199709	-0.13916705187688	-0.000698861735259038	-0.0126118143590361	0.13456793887842	-0.152213849205511	-0.188470405967784	-0.0653381468979247	-0.0352617408632946	-0.0673733990229072	0.0229378266804133	-0.105514570207066	0.0518837402716331	0.184082714163938	-0.0212676658573971	-0.050217938941598	0.190998497744956	0.118496113941184	0.0471810617650913	0.0680607821701051
EXD2	NA	-0.0604200347839295	NA	-0.0352362966575326	-0.183606334462231	-0.139438454718696	-0.134074255919399	0.0176331251357	-0.321169276635895	-0.411913262149523	-0.410091724647572	-0.411166736977804	-0.503230377640527	-0.00689904526548811	-0.166173298697794	-0.127956479402307	-0.0509401211081135	0.0277368260028596	-0.176018598790188	-0.0549639688181258	NA	NA	NA	NA	-0.32349628209129	-0.256524115319146	0.0960955326441446	0.133794939580928	0.051003022115878	-0.277617304581105	-0.164795267307177	-0.311947489383433	-0.159528957275177	-0.0772631510573786	0.002392059836886	0.0551017407469363	NA	0.0874594024686281	0.00239019181776406	-0.10333055896055	0.476600064831123	-0.106407466879863	-0.070718260615631	0.408892364917771	-0.0496796164934756	0.0153168950758446
GPM6B	-0.00831384230839626	-0.283689519940596	0.0103192661501407	-0.024991163965437	-0.0921674454747957	-0.248687787719271	-0.202460316837603	0.0124456261580967	-0.116902089851784	-0.00428491071008933	-0.00861942254430912	-0.0327783043911494	-0.0892119763505769	0.0447844912769844	-0.0226676043322559	-0.0664932917757772	-0.0654061565288809	-0.293417690620527	-0.186529648454424	-0.0897071654340611	-0.0188361310580792	0.00556304551890763	0.00898288562700887	-0.0331595731219843	0.0654456366936979	-0.167443377598973	0.0155486993663622	0.00147381814879561	-0.0568643393061529	-0.094957279369456	-0.143794833144372	0.105333154013151	-0.0392002865499124	0.0178072808761444	0.00948875839327269	-0.0277256297152881	NA	-0.032505578746145	0.0390279088573083	-0.020319338546294	-0.0122697222200201	0.100301788979777	0.0387736489941257	0.00256036729683868	0.0552874223715151	0.0108451792646646
CBLN1	0.0600557755846663	0.0416425544445414	-0.00088018873242095	-0.0128756116603433	-0.157106593734535	-0.000187210781928508	-0.127728690457989	0.132329337482901	0.0627412682412806	0.186763399305324	0.118527201651607	0.0374864362816586	0.0650889433671654	0.266241139914233	0.0216359971700279	-0.120178020360448	0.0878327498290285	0.243098969403589	-0.0147981151970935	0.111310131086745	0.00190782758311914	0.00510891303385902	8.18927590444134e-07	-0.0350708156222711	0.128094689341065	0.0570950066463004	0.265859195580334	0.229424508976687	-0.0227253890923861	-0.0123130341933	0.019770321087224	-0.19354805809252	-0.219557619569409	-0.00555290497541954	-0.00869234907584037	0.172097458200235	NA	-0.0461043777581347	-0.0675782257214921	-0.124926866430975	-0.226208395344286	-0.0260707034868074	-0.0826159216592633	-0.182882726804225	-0.000372998471847471	-0.0726953554371958
PRR3	-0.0388244713145627	-0.156990877041834	-0.0643416720840445	0.024971718752309	-0.183181079390875	-0.130897050190932	-0.185006647565566	0.047830430404772	-0.18360917221792	-0.406119027268799	-0.190199344768358	-0.144959267957264	-0.104092961740012	-0.352808147124006	-0.100512878926119	-0.0696237648628022	0.229914709786032	0.0280944304923988	0.00750277894624945	0.0835513715367163	-0.010974773580534	0.000118487257141003	0.00182568448154401	-0.0614250222269773	0.0118780480837786	-0.0555740580347777	-0.0312415272439492	0.00935358232671851	-0.0147911172401559	0.00613235884073345	-0.246040234005523	0.120856245914522	-0.277026975144698	-0.0248407979596445	-0.0172843408032523	0.0811197882227573	-0.0684894242561135	0.0810758938787642	0.0689908662721287	-0.117078160329611	-0.0595886200184175	-0.0520943942804091	-0.464995597048667	-0.20783785749959	-0.186271369421038	-0.0135659875131907
DIDO1	NA	-0.0957021373899557	-0.0675917699115947	-0.116653203604153	-0.18849941231906	-0.104179184154732	-0.131459953174066	-0.0923830747262657	-0.00772286346520448	-0.147422556135777	-0.153096517831222	-0.181355692414966	-0.14958863934288	0.00625637511322549	-0.0993237827921434	-0.0310007213505983	-0.0204733379000891	-0.0220532364162167	-0.00254362121909382	-0.0227541857766665	-0.0192938112823611	0.0186208457068426	0.0272258278909628	0.131476276330206	0.0549774074490558	-0.119454718750725	0.0193655457859627	-0.117956226958624	-0.239004198185068	0.161000575073543	-0.0796493937844962	-0.00156776186469974	0.164262666033668	-0.0336247434013941	0.00204646405158315	0.0113238232758953	0.0631217534397884	-0.0675912477925038	0.0437575556383465	0.173473838022469	-0.0456730422190591	0.0973219543214825	0.0820090177026839	-0.0452137980092935	0.0556137184421671	0.0538030887042045
PDE8B	-0.0275839161765179	-0.0953283713857151	-0.000194988339442572	-0.0300302724271432	-0.130461049150971	-0.0214205708308304	-0.0223759565744138	-0.104926372823108	-0.0119667972044675	0.0186870072414275	0.100717697276596	0.00360636806879998	0.0590287197185634	-0.0958396224262231	-0.0518590275417405	0.113565548947086	-0.0127821469545521	0.177474450651209	0.143442521144645	-0.000170936694195629	-0.00156493091630199	-0.0365755113887008	-0.0360223917114661	0.335217795146967	0.0276818755249225	-0.0815363410892641	-0.0288878697225443	-0.00395650139826158	-0.0185961320914745	-0.119087323009906	-0.0620935151138194	0.0964340635620424	0.0536335984513208	0.00193146409934756	-0.0239910915562192	0.0661058908444591	NA	0.135129879218788	0.0615725571397403	-0.00499870819382956	-0.089190848578541	0.270034056794576	-0.0531824465306558	-0.0446239756877019	0.123731350289301	0.0472358372161117
ZSCAN5A	NA	-0.0373946607890355	NA	-0.00649234498003524	-0.158025946872161	-0.122668127064794	0.0900147895522146	0.0792463027279837	-0.120734688766039	-0.0190039796135273	0.0224703104014647	-0.0261411027309741	0.0169565057600982	0.448698414908605	-0.0273498743655123	0.0958989404593001	-0.0560577798221231	-0.0997259210849143	-0.144942572863849	-0.05042319995547	0.0172032851980469	0.022583446839768	0.00900703167618441	NA	0.111871430780323	0.0988096634503365	0.0563257563861462	-0.0373679650345669	0.184448298693471	0.047138086615231	-0.0190878406400046	0.112118493401536	0.0752096379131654	0.0190516096765113	-0.0107282061013325	0.00441250700248126	-0.0224327930461854	-0.00890209877150241	-0.0100970432786427	-0.388633268534377	0.0762749685414317	-0.353144718212018	0.054445964396686	0.109279249323783	-0.183485437135364	-0.144479926843221
GSTCD	NA	-0.0906937242301826	-0.0422919336350106	-0.0556744281490284	-0.12327708497368	-0.098373767913227	-0.139658889713526	-0.86676691515012	-0.840122980233384	0.0145007678439428	0.00242339281643115	-0.012655281472022	-0.0379927621875601	-0.14561043047592	-0.0206206909518868	0.174189619091333	-0.104407731051628	-0.0882119236718446	-0.20246668445933	-0.0516526362633634	-0.0164875756488904	-0.006535405556325	-0.0136186861580899	0.485980813593196	-0.193646994244598	-0.0608579323826224	0.0102338526775841	-0.100530705901945	-0.159689452835439	-0.236181485794198	-0.130343078585425	-0.0486950135155144	-0.289337831127367	-0.0445803378297301	-0.000562326021446841	0.00262758861684819	NA	0.105677605192478	0.0149898899858283	0.0444894805438841	-0.0610948838001665	0.193747241336364	0.141783439222154	-0.0284268372784185	0.146755036742234	0.0196886767132577
PFKM	0.0250052466845585	-0.179074739680602	0.0378020022780092	-0.0620034607714905	-0.197592977277645	-0.157429105813041	-0.180751543064155	0.216959173278282	-0.288067994916551	-0.304045000228983	-0.327284515644265	-0.167445318687459	-0.159434548095908	-0.0320263985864219	-0.0151973298692742	0.0952346294449497	-0.0578415316830502	-0.0657608079366992	-0.0661176654431524	-0.0451202845448822	-0.000168009208243745	0.0374880414220996	-0.0150597207237074	0.519418837841999	-0.0912432910211279	-0.013405454407861	0.0470013552617537	-0.408725250488382	0.0932464493255069	-0.0188188086956424	-0.0625038099325451	0.154391456006966	0.232223605252571	-0.00345639969318966	-0.00436569325105009	-0.0654459914498983	-0.0097942798727921	-0.13012184647072	-0.15305816110117	-0.577030491282758	-0.264975508567988	-0.125274930154995	-0.447546769704699	-0.270454258950054	-0.371311056654578	-0.232010213788597
SLC12A2	0.165286004557208	-0.302591152608322	-0.0480747211603631	-0.00817292810646826	-0.107610266420058	-0.0409074995415295	-0.37138958022031	-0.0764263600238717	-0.427813919914244	-0.337267516124588	-0.195641867117673	-0.0887816084202627	-0.249418509461761	0.100464392002296	-0.117161521323778	0.00474037584942878	-0.0488009333410276	-0.0496048838081696	-0.0474268304701665	-0.0137691464339369	-0.0202531871546283	-0.00520251019127073	0.00231427779855217	-0.0107776514606591	-0.0103599024995685	-0.150320926408485	0.205479074159077	0.130537365970569	0.0684174726665747	-0.336593219281933	-0.17573160703551	-0.1570704993014	-0.0119679098316432	-0.113922266749293	0.0189602593187893	-0.145928354130637	-0.0357590225260146	0.543872871319821	0.0828895219948095	-0.553134114011548	-0.17689476135803	-0.0447355822052441	-0.53045323932423	-0.334177227335849	-0.280000416557023	-0.212674795818492
ZC4H2	NA	-0.272211737674401	NA	-0.0758278516280104	-0.184990316694534	-0.249828700727458	-0.128188705162125	-0.0353639461184366	-0.0507416733590597	-0.0609594748049223	-0.0367888012836616	-0.061055170676873	-0.0466265757719663	0.0468547431742493	0.000696547305085505	0.093306686834244	-0.120363041740967	-0.0320331140402569	-0.09644637168104	-0.053592863235101	-0.0250381952979642	-0.0185525974668794	-0.028364415249659	NA	-0.0616566216553776	-0.0897992069833691	0.0720732921881117	-0.147134939867208	-0.165981447908829	0.0275672556011452	-0.0214644726917161	0.0382735636099644	0.0994971080334742	0.00775944400775069	-0.018535616048578	0.097893397047199	-0.087821276186335	-0.0782719729637538	0.0851691977962912	0.0180698883937727	-0.13893223550675	0.277141614720197	0.511027040547853	-0.127408022049866	0.281451431051844	0.00928107714678753
SPRY1	-0.0991771567946173	-0.196480104725988	-0.0314186191741095	-0.0111889941451738	-0.140861876900682	-0.130888259847463	-0.183284490337114	0.225675962090446	0.337177125835157	-0.0730329378549702	-0.0913218632872358	-0.0788430790653246	-0.216221339718402	0.170229358530195	-0.0691755702294241	-0.023356528666544	-0.200647150164364	-0.337760041500455	0.000889324325849415	-0.0852560685414523	0.000373997116300752	-0.00909770654903034	-0.00828888257495937	0.157242604351358	-0.23703872615177	-0.186121792905512	0.0268762225810201	-0.262461174971634	0.119663513884916	-0.320226423779719	-0.214640266903628	-0.254987646977125	-0.200550577920753	-0.0207156439700602	-0.00101955120150097	0.134416352199131	NA	0.264919388615152	-0.0159941955235927	-0.126077642691584	-0.030789350949934	0.0181759957630446	-0.121506956489014	0.0926850732965412	-0.0759308602557435	-0.117292778773399
C12orf49	NA	-0.0395460692319541	0.00491226602975566	-0.101412626271472	-0.199567748099025	-0.0678942951516103	-0.0266981672854969	0.0300996074408372	-0.0345438290460198	-0.189474243437293	-0.0427857777105029	-0.00326498863659927	-0.0911768224035194	0.259561227192979	0.0105138971020489	0.0360941441575566	-0.0309400310783344	-0.000636553211795467	-0.0424204830154762	0.00306720840163941	0.0127523680027491	-0.00729046577013269	-0.011674803174305	-0.16799995705612	0.00240054367657496	0.143583960613731	-0.0506944364931775	-0.196715129107384	0.121742428135763	-0.113276214226054	-0.00325395093272716	-0.128542140316216	-0.152759372518878	-0.0357645896713367	0.00693926445546791	0.0989023740398492	0.00972560259510507	-0.133270177068046	-0.083910426953429	-0.382932662704516	0.0630852453473285	-0.148093262964475	0.030987084660167	-0.0809048674290172	0.0407863660725082	0.102827341978955
MRPL52	-0.0147521025644356	0.033347234245678	0.0261700418743565	-0.0613885435059733	-0.148476395955596	-0.0937691812431071	-0.0164434782286145	0.0141241666856591	0.0352043967531564	-0.376767630214077	-0.303266796127885	-0.249435989963138	-0.348335509144508	-0.137408274725482	0.0381873190107129	0.0424474471948604	0.0175690553810889	0.0429811390404816	-0.125354232433244	0.0231313358434293	-0.00668504038039822	0.0525720984511961	0.0131945924955318	NA	-0.119077926451047	-0.0918578026989969	0.113185375084416	-0.0283506886279114	-0.130733784923745	-0.125915541143384	-0.271709378494843	-0.192160061986489	-0.180212970664669	0.134034586257455	-0.0111269432020369	-0.12263031389216	-0.00463724844620735	-0.320429963230773	-0.050109175728723	-0.173377955021629	-0.105647632644527	0.016520359389208	-0.113700646603015	-0.103073648274584	-0.0620103111438658	-0.0867001374301096
BICC1	0.0422670500188199	-0.0678082309941399	0.0282431569540125	0.0103849436846212	-0.0884926701968396	-0.0861601026710628	-0.0195784263057968	0.25413386559707	0.226068978052842	0.0706013869702952	0.0330377771951218	-0.00846427479345566	-0.00874521579678668	0.0031570213838128	0.0151915592842477	-0.0872655322806707	0.0202905050510686	0.220588067856115	0.0861799615614783	-0.00227655452166072	-0.00413194801100661	-0.0061829432522698	-0.0226302319420249	0.188890588113744	-0.14996792900272	0.00666508630145779	-0.179520665907135	-0.0051894486059853	0.0788987324356863	-0.0020616727407748	-0.00702727958707004	-0.0803390029453532	-0.213901097906041	0.011302488049226	-0.00905777155940845	0.103132336611056	NA	-0.0514796883740145	-0.041816857056555	-0.0376646943218906	0.00031631062287256	-0.049903806351899	-0.0377018375324376	0.000224108425231509	0.000216167476165459	-0.01155002441251
CFD	NA	0.343128523712487	0.0850050211008012	-0.0530196762456258	0.69055568081929	-0.36645393966764	-0.292354633082501	-0.868167516610267	-1.33578581872297	0.130178098890021	-0.495655692142444	-0.078392031897469	-0.10714823541066	0.0546142121725605	0.0226470598284049	0.0411524075691983	-0.0323506665659746	-0.137710309948237	-0.16995453359889	-0.0681592727091698	0.0326620424923881	0.0133313363394084	-0.124755928362332	-0.673993593912609	0.234046971747786	0.0828062966191876	0.117313522306123	0.88457624100288	0.28843191760637	0.0592573191915073	0.00394781722775922	0.0994242052269995	-0.0206147142473953	0.25695050636025	0.0933818415480357	-0.313338589718645	0.22820448052078	-0.543800729521358	-0.0916582152586339	-0.0143997815743021	0.267067697378464	0.0124538170069993	0.0061748237355691	0.173058996422546	0.0492103863284376	0.0512249861664505
NEO1	-0.334185302923049	-0.101131507538349	-0.0717457689135447	-0.0463921092464162	-0.122134840252399	-0.428248969932203	-0.331407396731003	-0.317183966724898	-0.0898714617412676	0.0514436923038906	0.159746129198778	0.183270542348591	0.21732306425532	-0.262965310404948	0.358242055836801	-0.0525723214303033	-0.155105052270033	-0.141966953806944	-0.185405113993498	-0.0794757576735338	-0.00586549499467039	-0.070254338321649	-0.0802518794676005	0.0286922230263684	0.0115365500217958	-0.00986546013845083	-0.0550261087867389	-0.348716056803539	-0.132680906417184	-0.0774879902961361	0.103447905764762	0.0203581386588345	-0.111587962656007	-0.164281840130991	-0.0635168732520254	-0.0107350335671369	0.0382692872326427	0.116354600567533	-0.137763732794286	0.30814227226892	-0.111390302711693	0.145274862006027	0.563072739033031	-0.111395829501342	0.171645337629689	-0.014326886598222
HK2	-0.079224532356648	0.206174355119164	0.257559613294235	0.0948364672712003	0.202187160898218	-0.0848103702774785	0.195768140728072	-0.188115815710656	0.236561358357893	0.489443901551989	0.346883250631177	0.154518455347182	0.39161741926748	-0.128038360615062	-0.113836369153879	-0.0491483538990449	0.102867891878768	-0.0320774736444897	0.0280543067663469	-0.0361038254034471	0.0443868434141945	0.129013264164802	0.018942212221101	-0.0261608507975961	-0.0019941935825988	0.0935588209292848	-0.514186510492577	0.182673332282556	0.0654882239443073	-0.011891436909414	0.408355769921741	0.393680467180693	-0.0561361071975734	-0.0689164413370186	0.148862879095972	0.00829776267092344	0.0107935021551984	0.0141152788029679	0.0689574038884278	-0.45339195318779	-0.108026381558874	0.068482079339437	-0.489754451796644	-0.0806192029212206	-0.0524800317748988	-0.128000746888618
OR7E156P	NA	-0.278989717458305	0.00549917813486653	0.0781246209525735	-0.165653913352747	0.0434069855394596	0.178624733981654	NA	NA	-0.308327084122487	-0.1429571466971	-0.0930033987804976	-0.312506944046692	0.439879594558069	0.117165136510886	0.0668586720332108	0.0519774640019824	0.00647598993261925	0.066739985133133	0.0262862244763391	0.0298550757126846	0.0310907545664908	0.0491506927692011	0.0785315386844505	NA	NA	NA	NA	NA	NA	NA	NA	NA	NA	NA	0.05804602336489	-0.0424075317906299	0.0950024959415979	NA	NA	NA	NA	NA	NA	NA	NA
SEMA3D	0.19041325603786	-0.0617484951083718	-0.0573034349855123	-0.000885499155025554	0.125627263795915	0.0343106009924068	0.015991428063287	-0.0875243130990473	-0.0966835812857125	-0.0465469545571053	0.0285225972199244	-0.0089017687044086	0.0160885716097008	0.240965995388309	NA	0.0953732960512405	0.189430535163559	-0.0965589920785913	-0.0155219271821435	0.0473215014855361	-0.00256933057197741	-0.0260109661883251	-0.0338940109959752	-0.0550729266875341	-0.0382959033694134	0.0842982741768316	0.0459867234675003	-0.295049213525485	0.259188149393567	-0.149334347455246	0.034688768688022	0.076956392394526	0.0417775407938139	-0.0829742397677485	0.000384151913499304	-0.113355921979718	NA	-0.103845183982406	-0.00170293921629847	0.00927987136848284	-0.00056402352308909	-7.75261627476159e-05	0.00252449570610825	-0.00356043733371558	-0.00373742536789276	-0.00278740788039261
KIF5A	NA	-0.114941461273786	0.01757443580305	-0.00356913886308433	-0.154911586894372	-0.220381645449323	-0.174167538393508	-0.0655706106518753	0.0529615960466566	-0.0641100073354741	0.0691779582209037	-0.0179765895940931	-0.035410399441997	0.403103137524861	0.0795635333365585	-0.0860398876311674	-0.216933588231077	-0.0452826079128536	-0.117698833969314	-0.0392764535400147	0.00342373371258948	0.00535392539504534	-0.00321362243898086	-0.132792465819615	-0.0705066417145852	-0.0724364859996091	0.0478586074554073	-0.0941592062208417	-0.0330999161607392	0.0503969921593644	-0.0765666419686044	0.0189551798454874	0.0656477012113232	0.0325707664634636	0.00757520766777836	0.0948089654653131	NA	0.0303828192502671	-0.107491386038949	0.238103033979657	-0.0072210478662218	-0.0256883379905032	0.0362267071339555	0.067673458408099	0.0289611461679714	0.0218229084783036
STX17	0.0116627650231645	-0.0991593259937341	-0.0077297351331034	0.0133635096105621	-0.175285250717939	-0.0557072360732723	0.104683521144486	0.330447561681458	0.0667712699248097	-0.0288696114502232	0.114538251058496	-0.0292000257452329	0.116452041103485	0.134402712792722	-0.0387956153758528	0.00172958979135697	0.0825859901125784	0.0224454002669952	-0.0217182438525383	0.0225940757040407	-0.0332660563947558	-0.00122515403809466	-0.0560867478186752	0.0796862264323063	0.512555336744381	0.279319884587828	-0.0281968165107131	-0.0210350097186303	0.353149084008098	0.343963943914938	-0.0680095543244382	0.0957688361428047	0.0697283373959556	0.0864877756864542	-0.00366587948687403	0.0554251255375898	0.0128559089731476	0.0246400105237757	0.00284116078231705	0.0613522427625923	0.0825361990522259	-0.127399546480048	-0.08886308913304	0.224549487953948	-0.0763528985248732	0.0229480038383322
BCL2L11	0.0632368595834953	-0.132002749263211	0.0135201473564496	-0.0129506710524389	0.138232125624628	-0.232368158400451	-0.0127561070761506	0.389404005760103	0.178537079315343	0.123371119072145	0.0126637792764911	-0.0180614684126645	0.0255388562980138	0.0634417132054869	-0.00365638681470947	0.0838552517450541	0.141947908644055	-0.0113106358107766	0.134154406786152	0.0544533067346803	0.0194357055013598	-0.0241976778684178	-0.0184578476813289	-0.00557664667494687	0.0327564432087996	0.0609435398442553	0.00435286390854559	-0.50025106632251	0.206081984678228	0.0765963519828264	0.0470364152364103	-0.0224188470872573	0.267325247299628	-0.0640073323926127	0.00353594562344684	0.0426118968119637	0.0495448232578681	-0.142317772521266	-0.00197028094625288	0.0360150600682521	0.0489373912499009	-0.00933395743113772	0.177648556072193	0.233046131016788	0.0339747655349794	-0.0124176394967246
EPB41L2	-0.147932829873884	-0.274395210892632	0.00256667059278572	-0.00857209793431893	-0.123383586828933	-0.161904284147738	-0.115230533524099	-0.0502371883575371	-0.136992155906454	-0.0713424775592325	-0.0990926090144574	0.0146749454259102	-0.0897695794196524	0.0568072160435908	-0.0522644375880615	0.0384551573837476	-0.356364618668117	-0.0300888624523374	0.0608719852868166	-0.0920658242082767	-0.0164600702040597	-0.0208040290720086	-0.0162080642095514	0.148356416002681	0.118607818873531	-0.0133161203571506	0.087067409411162	-0.174223054358857	0.0978944934118649	-0.183100937878087	-0.224655692372411	0.0165123284575972	-0.0912342814271567	-0.0229674486787463	-0.0232444638480825	-0.0182367082701844	0.0178731706306448	-0.0469168624073546	-0.164117921219508	-0.0585764106493765	-0.017529106657416	-0.204939653783463	-0.181929847414943	-0.00270880174918679	-0.125950981104028	-0.0414898053786933
TMOD2	-0.143035856232969	0.283134978560527	0.0196158169220243	0.0643883523803184	0.144999629316607	0.0592204604655798	0.358857055432805	-0.162513548243849	0.222109218882971	0.159942981810073	-0.045304358563186	0.0946930414471386	0.308021948203608	-0.387138047278722	-0.0321734538648798	0.00411302909343256	0.145761979307667	0.102703778975085	-0.100199773705195	0.00484200268595437	0.000842620676962816	-0.00137754748548002	0.00278098569307921	0.30862689226684	0.290297400157723	-0.0550769609178162	0.193539190628998	0.203218473782528	0.0387893641056866	0.24625223657147	0.0740476161104193	0.142157947454157	-0.013354286369039	0.0721515995254461	0.00568820290026294	-0.00559370301876383	NA	0.185274829260167	0.0431726954745936	-0.0896394740617214	-0.01482137931758	-0.00663739718688642	-0.0990396667676597	-0.0381528633749922	-0.0305736710659768	0.0110528224852327
SEC31B	NA	-0.365388416083202	-0.0566647612409249	-0.111187005621649	-0.171222237841566	-0.114433715510083	-0.199721536586951	0.0577433860772405	0.0194725965664485	-0.110073125559638	-0.0932295012794683	-0.144402921799017	-0.153346609160858	-0.0237746474873584	0.00731847075546506	0.00634062607167211	-0.0541751759957016	0.00849626667120343	-0.119209229019578	-0.0410030320740423	-0.00789011032082936	0.0358081749728013	-0.0496297879536165	0.180612492908513	-0.145237195707222	-0.0576030585741756	-0.0550497230087687	-0.172566787651744	-0.148060105139562	-0.0263694349251678	-0.101421596483723	-0.0531987630349688	0.131893356715667	-0.0833186613587547	-0.00319305539740494	-0.00892050481974568	-0.0112121872582728	-0.331649176407264	0.107145420070049	0.052011082248735	0.113036241228831	-0.0054266708458462	-0.241811490375671	0.0979592186120307	-0.038427387026989	0.0137951396922871
NEUROG1	0.112937264418128	0.0758053076928014	0.0186163062025433	0.00370713377455774	0.128913699325894	-0.00100541618480315	-0.0071643424879503	0.00624015384354696	0.212139607725033	-0.10971507818735	0.0191255452766132	-0.050043010324826	0.0162453901585745	-0.148067450414967	-0.0256548492637603	0.130592995524565	0.38375691799225	-0.127045104726328	-0.125886561281858	0.108269587204439	-0.075248855807403	-0.102543021638066	0.0851461247325002	-0.161410643969576	0.200617028499512	-0.0933029866070531	0.189432444119439	-0.119362612876954	-0.0735068496866142	-0.0652454395860881	-0.203469050761982	0.0976542315308676	-0.101410510532674	0.00666855179322145	0.00425024244311067	-0.0358018350904454	-0.00336297870500386	-0.0846028729578125	-0.107655417970013	-0.206258831563496	-0.143134143189146	-0.0962452899537478	-0.127947416409972	0.00901449264912601	-0.0179380128533191	-0.0571084916480444
R3HDM1	NA	-0.248886558605129	0.047776810554776	-0.132850661565884	-0.1495283869138	-0.339553341684153	-0.0594993412758896	-0.368541684667001	-0.584904674975058	-0.214335002163457	-0.119064144122331	-0.0810319631559742	-0.163951842055465	-0.0616300932290449	-0.0241920796719524	0.00340206088376693	-0.174657699914548	-0.149687488394296	-0.0527467261979787	-0.085511582404486	-0.0365145063483697	0.00324878585341941	0.0192167085313088	0.0469760607897145	-0.0353530577734929	0.0879667396228587	-0.126637581277806	-0.23362437994366	0.299133132514884	-0.0837752211733707	-0.084330267569268	0.140660291536368	-0.0323110887314342	-0.105352467424328	0.0121123447634742	0.0236599183654172	0.0567707110767377	-0.160316570340223	0.35357303133424	-0.196996032058781	-0.0437301526611489	0.152689103114372	0.00131752477442241	-0.1955465100314	-0.0834821424857013	0.0538852647603417
GPR19	-0.00121805060419974	-0.0327619806781979	-0.0768564933385265	-0.0450781906292022	-0.187178934815571	-0.237596068749265	-0.315499421362353	-0.08230041610838	-0.284910680051429	-0.0805828885692126	-0.140276706200706	-0.0757953114381101	-0.121950154029611	0.0152577938371756	0.0634501325483456	0.107036983785326	0.0347442808676628	-0.0565659460135284	0.175406541820996	-0.0212432785074446	0.0412737772820636	-0.0188383415022399	0.0206063583732017	NA	-0.215025448560906	-0.25054870855376	0.142058737416965	-0.0557251405736221	-0.0579680359531974	-0.113650845114056	0.0473105744060629	-0.214350766916097	0.0855260107301752	0.0312043798306095	0.00860666398737982	0.105378899494104	0.0434086527908618	0.177093762937421	-0.233851507379271	0.0668480074244629	0.157752547896656	-0.0570407512799568	0.257448132387046	0.209397362781123	0.0754315177339864	-0.0671641914361151
SIGLEC6	-0.160982357558118	-0.0814709079037939	-0.296480765530273	-0.0289653392096742	-0.0650316022549293	-0.114733526672294	-0.650853987672112	-0.163599904665535	0.0140035680725494	-0.025515647558207	0.0220957145691016	-0.0116293055187209	0.0179533253411787	0.0711127145044167	0.0378812567041141	-0.00336461242078777	0.124055132100435	0.0606092559728209	0.151706766446009	0.0402564706283621	0.00124658247596559	-0.00878206216301845	-0.00598138758479162	0.0442526162617265	-0.0564683238959853	0.00488838672498526	-0.0643073966707862	0.25755046333527	0.0799517112084907	0.163657985224622	-0.0656932560561721	-0.139323959893569	-0.00408123168924027	NA	-0.0226686233637088	-0.034072220237997	NA	-0.35328386963084	-0.052219159925538	0.153323263337966	-0.108619066209062	0.080367803964172	0.188579850044963	0.10158369319802	0.102120191704859	-0.01359663208968
DPP4	0.124145048985925	-0.393352021798673	-0.185687148065999	-0.138650544192992	-0.179216987173676	-0.253994242551626	-0.426912087771873	-0.757454191533023	-0.991034975750115	-0.569848062867813	-0.335097905706802	-0.300462942346372	-0.448850831903916	-0.226849516679884	-0.114985753947213	0.0231224830102309	-0.0793273496384291	-0.0596005339161599	-0.119676801387408	-0.0573188776032399	-0.0195619924454518	0.00504969935508659	0.0324637081216489	0.197359710362782	-0.444214611391734	-0.100058639536033	-0.104509643165521	0.0841633519430906	0.213037303212885	-0.48244505619908	-0.325396700761496	-0.0814187577649642	-0.438314693237831	-0.0922810579470515	-0.0327139761844678	0.0525595867698954	0.017221293364143	0.158309439961151	0.0456993920083795	-0.355098295445884	0.349978955538267	0.00420865060625841	-0.952575943214311	-0.308059668008352	-0.375444094187222	-0.117869475242439
MPI	-0.0891882201307183	-0.12290045874688	-0.247207139787355	-0.0326919161994277	-0.155950323150349	-0.127885888112925	0.132200431608988	0.170931867452216	-0.275206719673638	-0.206028628152426	-0.0770867751929195	-0.131331534714991	-0.0688847368023882	-0.161797426137182	-0.103166158965448	0.00550885868568562	-0.101421864938873	-0.0409039193310207	-0.0136713440635687	-0.0381772677134233	-0.0366546752175348	0.00170478372383943	-0.0138763093264389	0.193168941648916	-0.506828506287319	0.00415381656709897	-0.219077315269095	-0.322068369989906	0.359619788175653	-0.203729254778316	-0.192269690441496	0.108124604185909	0.137199589277696	0.00150070804761115	-0.0349658011870545	0.0629008799410768	0.00482400507894194	-0.066917230520918	0.00961957402536517	-0.263515701574311	-0.00201795809657468	0.0801688231866537	0.00899114020366485	0.0585739637272934	-0.0138475773447436	-0.0921360375910511
SRGAP3	0.341682838966467	-0.00842957962709726	0.0163827939013164	0.00244088607511883	-0.133063272352738	-0.243240865500513	-0.384736797797004	-0.240174810264751	-0.203773985600814	0.0780761171821088	-0.00289974753175861	0.00698505463286599	-0.114968663609171	0.0547094323596172	0.00624594075293632	0.0981815192535926	0.149094857459504	0.0339778563104343	0.103512688370957	0.0444937251302626	0.00481013016486705	0.000138703015194936	-0.0105223310581417	0.0395092949228801	-0.181564074983305	-0.00662027286698741	-0.139383837233324	-0.157941211238849	0.0316293212833767	-0.131180705507045	0.0147712243699149	-0.0944044445227916	0.0133726336389725	-0.0546129538390083	2.57276261820429e-05	0.00626507013660959	NA	-0.017348776830951	-0.124122123996241	0.143978880548932	0.0499864097044185	-0.133328187320525	0.325503741977543	0.0795803996061966	0.0639445255481344	-0.00205898436322738
LARS	-0.0602113398709044	-0.202664898436306	-0.222645363289925	-0.225551524252555	-0.289245615641676	-0.117070337131187	-0.128910479405449	-0.102882419948719	-0.573856520970681	-0.345711499058263	-0.397803326539726	-0.285372831148062	-0.44891569815111	0.126679059853212	-0.34591792590508	0.0455377133873605	-0.0716466661059671	0.0104294969140622	-0.0591706622900699	-0.0323073994584553	-0.0428374402029895	0.0343076137401491	-0.0175550961145995	0.020926373482445	-0.192422049420448	-0.301269761022542	0.0776943628887713	0.110432354757173	0.219438142539979	-0.0763058823323439	-0.345847436753044	0.0229785062026885	0.116126947961555	-0.111948182203856	-0.0446438624104191	-0.00592904835676933	0.0137142370239774	-0.262587178660077	0.0647737128921731	0.0549371035031367	0.0309681203579205	0.0390507145265447	0.0804178622038904	-0.042845964636791	0.00673087172935273	0.00696687655605928
CD1C	-0.0770418065063128	-0.232334845443068	-0.0140351370238576	-0.0727630242758565	-0.217458596614909	-0.36366100561173	-0.725442494871906	-0.290713544245444	-0.301399492592575	-0.378668134231641	-0.280513367881501	-0.130126261245974	-0.456517191584229	0.222019047060967	-0.0853375899931751	0.141223833688321	0.137869635058017	0.0762837125364349	0.0270650596289537	0.100036142584511	-0.0389268015307358	0.0232072558127878	-0.00524470734271703	-0.757238456855752	-0.468738690632913	-0.23419333265881	0.00818232083023751	-0.0315884522985159	-0.100998962659588	-0.598949617479361	-0.482982882014246	-0.441998212078633	-0.406568396845461	-0.166206874319291	-0.0300930826328217	-0.173713130039769	-0.0833066899895402	-0.508722064181113	-0.136334079544948	-0.316381021932334	-0.15942177784052	-0.335968594891929	-0.705661876069175	-0.0509044937609168	-0.352222302760998	-0.204744578034677
HTN1	0.194272061345369	0.0217410755682975	0.00712222886023377	0.00390349254461334	-0.0683247728500807	-0.00215833825434407	0.0788967160602475	0.409071156529392	0.305003056773975	0.00217092689319584	-0.00984845026912608	-0.0112394642703499	0.00183093265825223	0.0650823097682779	-0.0035582387990155	0.053079193927868	0.201862234154488	0.0222223298536558	0.174467207651867	0.0230372560751106	0.000586173527444703	-0.00867848141974249	-0.00413251291147389	0.401876292925694	-0.431490808399713	0.0588038986816457	-0.294931413443267	0.0389920260846919	-0.120887956310386	0.080043622008793	0.0179827086042327	-0.073007302841639	0.115717744307763	-0.0136697377334411	-0.00276715509917468	0.0834549846462643	NA	0.0784818401037193	-0.0169134638375447	0.000240264754195879	0.00031631062287256	-0.0179953173893272	0.000203121543649236	0.000224108425231509	0.0064282084781094	-0.00190070738370413
KCNMB1	-0.0715902798959306	0.15585332153319	0.077460103115225	0.120321291095332	-0.169026674086176	-0.0075410698100906	0.2662641590184	0.000964758483005387	0.384251128002429	0.18310662519312	0.292891449812419	0.668836747120481	0.801630139929688	0.0430587899699715	NA	0.313526440471984	0.0905099712555337	-0.165109775102756	0.00261927167010201	0.0226070570951073	-0.00108553789191139	0.0380314985354937	0.00710818559540476	-0.164415134905882	0.826126672902924	0.277713004726489	0.113419344275035	0.745528970706716	-0.133220757197556	0.0491267394721527	-0.0434552676755554	0.288947647858378	0.0702935974850037	0.0420317258557848	-0.0706187149731676	-0.0200630070302004	-0.127352722030443	-0.0242040442171043	0.0923171349109902	0.308538357343095	-0.155253760869816	-0.00690981758317501	0.15732970127708	0.121708709778742	0.0255180316853431	0.145641461345212
PHLPP2	NA	-0.133920704291162	NA	-0.0363658687446409	-0.120825502621111	-0.216803141632255	-0.13546347077627	-0.0577919383578073	-0.124747781150527	-0.185587357059524	-0.0897203997952775	-0.122717587756613	-0.167183216831939	0.0821056868845684	-0.124781431166219	0.0334824559152436	-0.111075727486668	-0.121224168186894	-0.106439705263504	-0.0438506708705746	NA	NA	NA	NA	-0.21775993434998	-0.186349338030726	0.124287499316034	0.032997173496845	0.191884168398104	-0.245159484043902	-0.0739333957235428	-0.335571698681255	-0.32073764961921	NA	-0.0120653735259132	0.0886002617837974	0.0438035195003903	0.437887873215723	0.262045118066879	0.195537068022114	0.503987692554265	0.0940732618452488	-0.165884671416592	0.363335930492476	-0.00151000370531534	0.0871641002767886
ZIC3	0.0088386082835942	-0.0358393766336684	0.00088776967555788	0.0397118547072428	-0.127714883929091	-0.0150340080476872	0.00951616405210602	-0.142721352263649	-0.0682349058958633	0.0145384550629417	0.0284896862487465	0.0216466017356249	0.0853230433055826	-0.0771748025819707	NA	-0.310195893942777	-0.0802947559324277	-0.102741237194885	0.213892626402775	-0.093289902101535	0.0215266598932553	0.00500252926914971	0.00620362428114333	0.214030438181398	0.24595852125233	0.0474910680269928	0.257161100459593	0.0485823419353143	-0.212817587521855	-0.121340389360626	-0.0816247881207687	0.0562191787832724	0.133273190906418	0.0230429496759255	0.00424639735278796	0.0976855397981065	NA	-0.00574337196194112	-0.000895944071060545	-0.0364788800765461	0.077796888383872	0.0238514745680118	-0.079045848244299	0.0237069300236037	-0.0201466029892556	0.0138343028742494
PPP2R5A	-0.0391460358392876	0.185977499229431	0.293584119563353	0.0340977648760122	0.157865861281095	0.129464474914938	0.169165603513895	0.488122459336524	0.751382775507962	0.41346481694098	0.391858264197585	0.0763208146464297	0.164998755054909	0.113544925014084	-0.123692659978509	-0.113811714509742	0.00369631580643594	-0.0873242461856697	-0.0303939908127173	-0.0670737476228624	0.0799775294553092	0.16617315901423	0.109309237426561	-0.281202319981069	-0.316169235469963	-0.0978378484531619	-0.168008583346982	-0.0922720581379327	-0.273576685208032	0.22505907452749	0.404985474947945	0.174838908551785	0.221252530377343	-0.0608523346187538	0.282872061805591	0.0955925307604248	0.0639078256483654	-0.00996897276053798	0.0332669729298882	0.0284269812774303	0.142252056540387	0.225529989301572	0.230226095257676	0.278984241701311	0.342102563722298	0.0466153960480228
IFNA2	-0.0636011537730499	-0.089643246038396	0.00908716843688906	-0.0111147338096328	-0.0804212617635981	0.0172171893086006	0.0158297996116479	-0.0602205618452292	0.13984785145657	-0.00240320002100529	0.0277646866952824	0.0811583605588003	0.0406957428326251	0.579293025439421	0.0230652040039735	-0.169338381529343	0.0214715893845797	-0.214969383940721	-0.0774772597752326	0.0395909281470719	-0.000577865394672569	-0.00121371373041659	0.00803386082999269	0.0931875775311497	0.101881611227699	0.0276430074820279	0.0445353636784198	-0.0115518999259735	0.0313396063889765	-0.00136679261018192	0.0691017349659643	0.0192974605144102	0.020549152150394	-0.00467110085776289	-0.00359026304750034	0.000771604342176149	NA	0.089506427886119	0.00118653994656771	0.000240264754195879	0.00031631062287256	0.00106531473552446	0.000203121543649236	0.000224108425231509	-0.00102126199180123	-0.00363031481670213
CNOT1	-0.0415414092311231	-0.190271147002646	-0.202660774472039	-0.0787615748485823	-0.140288373072402	-0.115626705518496	-0.104902629530775	-0.258561744528313	-0.329903406995107	-0.0996644667291749	-0.0380783660712456	-0.0556360680655826	-0.0536228229456217	0.0143128131952773	-0.16658535804041	-0.0936948199723963	0.0191535926987585	-0.0730490824216323	0.0276084898082454	-0.0137786471242746	-5.00712882526283e-05	-0.0060973543676709	0.0425371812141693	-0.0381509276294003	-0.157705873062967	-0.0835973577420774	0.0866468998527266	0.0611213840876068	0.158129132392426	-0.0559445882578887	-0.0779369948115574	-0.102050373070086	0.0545241445814033	-0.0744158268304884	-0.0283415022721158	0.0789261140669467	0.0412442676937547	-0.453735305734919	0.00809818706607028	0.0196030801631018	-0.0320752760241078	0.0214295677396063	0.197078422981106	0.193186049319832	0.0603807112657486	-0.0120061737174969
CYP2A7	-0.117671670576206	0.045488301753853	0.013672477445966	0.0198609961312747	-0.197048673305515	0.00343239957036367	-0.028015439178897	-0.185041046531769	0.0494697287817798	0.0189398064986092	-0.00125199917547833	-0.0603953839466749	-0.0154321693476563	0.181602901201928	0.100743987565123	-0.160792751935933	-0.212188685588806	-0.384291942160753	-0.461259204921998	-0.127865568605686	-0.00278758192159388	0.00857691601497077	0.00915658324498783	NA	0.00991275307231028	0.0839731755520764	-0.0957690885898349	0.0670549511006821	-0.0824193620714729	-0.0223375045103439	0.0123746465560409	-0.0919084781704398	-0.167079226774659	0.0328313001661672	-0.0090007698970053	0.142530522748635	NA	-0.0971348932840917	-0.00680835950339697	0.352507620925191	0.202104409631807	0.0273266437896791	0.449515854054539	-0.0565094800168186	0.0821831826148641	0.116187083325658
ROM1	-0.0343509087701172	0.124565355711613	-0.0423947680882964	0.0518443056756531	0.184247379405109	0.153931176566625	0.26046447910812	-0.240572932427267	0.0201846715918598	0.368942475669672	0.131207330306324	0.221603892983311	0.188305034444311	-0.110371141351892	0.185791336842547	0.0034404808076725	-0.0429757979916333	0.0568495952464422	-0.0595663395391827	0.0430236128875857	0.0602781603871654	0.0180715231256557	-0.00870399908554681	-0.0449794717069023	0.311785433570119	-0.0301101932014908	0.0566578738239695	-0.428106300717941	-0.0895766490024601	0.130336241771994	0.176441498592028	0.0329946574984493	-0.0855318997124005	0.0582524498942297	-0.0681717091940313	0.118011300724581	0.0597691009195909	0.0606711812809497	-0.08940093502153	0.39177871123988	-0.0641704177001923	0.0223362158753677	0.533520378940164	0.0357596619896568	0.268556313780316	0.0971884638711328
POTEKP	NA	-0.0605117825879465	NA	0.0907887378621433	0.186096939214145	0.0867235235749424	-0.0842648299940293	-0.738760354534468	-0.0382984564266506	0.175254740149484	0.189197989606043	0.108656511009593	0.174647738378002	-0.176007282591812	0.137443988305536	-0.0775150397577643	-0.10403033851403	-0.0033624339336714	0.226905603407732	-0.0571349738086792	NA	NA	NA	NA	-0.144792676013139	0.196812223643805	-0.206500169990037	0.292964491926079	0.333947972210922	-0.222591031865359	0.476737008141284	0.0760615067386807	-0.0492773020821239	NA	-0.0257063830217355	-0.00138776214886467	0.0952953240180964	-0.391992112379634	-0.0117491740688024	-0.106362733910796	0.061669188035311	-0.0123035831467459	-0.113005366949798	0.157924379046084	0.0300042074700894	0.00904429243781533
KRT2	NA	-0.211308479450462	-0.00338400566431862	-0.00839429467167319	-0.153743392468874	-0.106271242637854	-0.0532346748860182	-0.0236375331217417	-0.0964545796769617	0.00217092689319584	-0.00984845026912608	-0.0112394642703499	0.00183093265825223	0.229814126531935	0.0432726683735093	0.117133797920573	0.264524977567484	0.282966301357157	0.0827791429054823	0.110972908006879	-0.0037184275593588	-0.00627572930142822	0.00424455574890484	0.431285628148834	-0.161032688074248	-0.151041291404385	-0.0216637838488204	-0.253611890857089	0.00106054782313793	0.0960381326650769	-0.452491354230229	-0.123574696084153	0.0239856672115986	0.0246411234886827	0.00947783454953323	0.220213135270904	NA	-0.0324645670061644	-0.0197257145867899	-0.157270012712633	-0.274721479618215	0.102155559932715	-0.0440243308353998	-0.0955771158659521	-0.0268417428959701	-0.104008005049953
SGK1	NA	0.0479444349246823	NA	-0.083282905480815	0.417457889454509	-0.308864257663514	-0.386128284118215	-0.957767477377114	-0.850061949047538	0.0148322406664565	-0.190247376623085	-0.069926873545995	-0.483326135707877	0.00168974243441297	-0.471432420040204	-0.0993077918224653	0.00329945476737349	-0.0945231553708456	-0.0450953121411276	-0.0752837671373375	0.015819374124182	0.0543083216484168	-0.045147194985406	NA	-0.889510335707875	0.00195750662801082	-0.422246393450641	0.641423271445687	-0.346011993989012	-0.415037647078982	0.203931596369333	-0.201034086147971	-0.419428782769486	-0.248992179641277	0.128725979147892	0.148219353037845	0.161646077543523	0.369551343098893	-0.0590541487836523	-0.147373854211408	0.00819220779157822	0.00649675382289682	-0.233526045803426	0.0499094735173488	-0.0290055480533258	-0.147977199434892
GABBR1	-0.0228485279617713	-0.2997816052807	-0.274860179067139	-0.118636391919031	-0.281901749879916	-0.195025066320201	-0.158165447934976	-0.178439159861721	-0.0221790885899156	-0.0954240095971332	0.0481753444135493	0.0746633473934138	0.188934611258415	-0.0439262320596084	0.0175636996866659	0.0748769652869631	0.048085070626436	0.0605523511076874	0.0709561285374384	0.042605573011499	-0.0145965807876436	-0.0736833535465181	0.0182701014771896	0.0101224682484239	0.352419419206335	0.241295198898708	0.00646651010558883	0.0928722106163846	0.0148513329970001	0.0703147473290774	-0.178293502934322	0.247055393303873	0.280604771493483	-0.0206170946684721	-0.0321507399820923	0.0972487240568185	-0.0136527890728437	-0.500373264777476	-0.064669992171588	0.116892932049544	-0.0844228053435408	-0.0456590326347704	0.103306084485025	-0.00819528604081225	-0.000959231130657154	-0.0293151935178802
TCF7L1	0.00828766500449455	0.0534837849816296	-0.0379294682623563	-0.011647049312843	-0.130782703952597	-0.00454392976416256	-0.150446597051074	0.0969664797630775	-0.0187004305904457	0.00217092689319584	-0.00984845026912608	-0.0112394642703499	0.00183093265825223	0.0868441340059255	0.0791734995784006	0.0253201687681968	0.162998827075529	0.25993062596304	0.293300784802629	0.0323634078443844	-0.000981823741836994	-0.00958469431534873	-0.0142234227380376	0.241958969496991	0.107561226382457	0.0888610880538681	0.151150678196524	0.0391122584772034	-0.0921498048576689	0.0982701395683227	-0.0111593845932863	0.0390920087000403	-0.126297757571773	0.0314054356309597	-0.00442507117980616	-0.0210009279527208	NA	0.139702041995975	-0.0105737789772609	-0.00163423790339028	0.0166614705691303	-0.00596581573528763	-0.00451974118556772	-0.00238022807579722	-0.00378501721761177	-0.00249050379912919
CHODL	-0.35372792495873	0.0766055826121264	-0.00884175299668402	0.0198421092721655	-0.140073587582604	-0.0485744844302302	-0.0343209331854645	0.0915121895710579	0.079518143063561	0.0381865190387439	-0.00678187313224866	0.0318879262687839	0.0150200956230412	-0.0995986353162002	0.0218623826554079	0.0141922736457847	0.0124321273039384	-0.00502307912425831	-0.0334044647084885	-0.0395397819254408	0.079274329520142	-0.0121158503957284	-0.0600123150601728	-0.161097317947608	0.181740158000473	0.12987181119083	0.181908745956153	-0.146492540383364	-0.15054852861664	0.00338187046189088	0.194872810854468	0.135143430769658	-0.102474535446182	0.0110135977016144	-0.028690882894968	-0.0075510992606543	-0.0402458020254449	0.112223875733089	0.117858200413174	0.145867041703224	0.173606021418585	0.0544703051188576	-0.190028989752929	0.313871482364183	0.0546165771510807	0.0953941232688685
NOP2	NA	-0.189958054329597	NA	-0.16686969489701	-0.187654727599512	-0.249885414344871	-0.402634629443226	-0.175864245102382	-0.641271070009701	-0.302266996159321	-0.225162856667962	-0.196243476745667	-0.260940865614851	-0.0488855226056262	-0.118046170343203	0.0316380360904237	-0.0142070446701447	0.0490545830927184	0.100751341393343	0.0134552063577103	-0.0404515160904529	-0.0293462654149577	0.00710507507015566	NA	-0.121225844933051	-0.171581273373451	0.0856494879165678	-0.127989256781332	-0.101298197821189	0.0739654192813841	-0.228857353585349	-0.14878977073106	0.0645374663521174	0.0445674405510083	-0.0669556001251144	-0.0327848583765196	-0.0208312385344636	-0.499750932335985	0.0509618083597011	0.0201073536526384	0.0879586707600837	0.0107023031944005	0.0758162704647384	0.0152993398180153	0.0372090956100776	0.0311507994377246
G6PC2	0.0406649029916378	-0.0850237232717405	0.0221550224507459	-0.00101013658694329	-0.13715134303195	0.030693041316439	0.00211475327659576	-0.123395323943677	0.0259770466553651	-0.0148079793504751	0.0455034078012169	-0.00640225165647013	0.000316073367634777	0.176363896635851	0.0135284891431844	0.114245818070826	0.228102854775327	-0.132309194905772	0.0295160113078903	0.0635427918377373	-0.043197982280185	-0.0220472193529182	0.00592302716701564	0.171457929664295	-0.076893038362594	-0.00292054899601769	-0.0922613800833751	-0.00922507430672715	-0.0709076124065212	-0.0407778747915507	0.0757079635115056	-0.0127252272100861	-0.0560658781314995	0.0477902551451023	-0.00871182451729432	0.0448168229523499	-0.0676976315722175	0.0639172630170633	-0.0225036595371258	0.109544017033206	-0.104127835381602	-0.00550378800564342	0.112231986561591	-0.143523373411339	0.012042687186116	0.00767870308657293
OVOL2	NA	-0.0370763268725827	-0.0109844474534876	-0.00250548535616988	0.08126726479695	0.196055816047636	-0.153675478761832	0.0472383000492782	0.142611403840914	0.00217092689319584	-0.00984845026912608	-0.0112394642703499	0.00183093265825223	0.152934498186702	-0.00387489618642954	-0.299997682596311	0.340777813969401	0.248391139339333	0.197666471370749	-0.0607247144341238	-0.00384046391565457	-0.000407392688604913	-0.00336195523136226	-0.0185186822404046	-0.141023317738927	-0.168688407514539	0.0176500999269757	-0.0161461814748645	0.0146224501218115	0.0387960767052845	-0.0194496353038275	0.0502270884923085	-0.0965939304753577	0.0250028600691437	-0.00729882986666749	0.037595094092194	NA	-0.0166801227006365	-0.0385862228016263	0.0837378631597084	0.0202219000361964	-0.0139163139796649	0.0911147200360065	0.0794417915165348	-0.00518179115004074	-0.0336717063063926
PRDM16	0.271870657565575	0.0174001206545616	0.00477213179049606	-0.00589381009809646	0.141383582634765	-0.0694949421091612	-0.0146598014628745	-0.0964010281561802	0.0298973955184277	0.0371279422554083	0.0404094897642907	-0.0011555843243523	0.0288291951424412	0.565007072915369	-0.00268159076266738	0.143616798725919	0.0708441772544196	0.14555596812415	-0.0745853871772975	0.0226041122163045	-0.00390996216185516	0.0125058671156313	-0.0011181027727811	0.0545231674159595	-0.135817140602906	-0.0130260310600421	0.0210378774927137	-0.0254107692664806	0.0235196895753645	0.0443917736743013	0.0455929952530819	0.028254006847592	0.0370800826468805	0.0322541077548318	-0.00202778757629684	-0.108741215854056	NA	0.0327947314495364	-0.0308117796274701	0.03437578888576	-0.0868340613674385	-0.0244549167052852	0.0784254579085656	-0.057324002070911	0.0119913565901363	-0.00544556485290577
CHN1	-0.0102886751535901	-0.0167169899257332	-0.0500995145482499	-0.0799567994402518	-0.196164383746124	-0.121576223046375	0.280933746043856	-0.0352786537753587	-0.118616976349361	-0.0254723692660166	0.0295932390455968	0.171895419674448	-0.0297316821571685	-0.243853578451254	0.0451369714117066	-0.00810361142928799	-0.106191042368906	-0.0341065105740647	-0.119184914919205	-0.0690712740012927	0.0403271851476852	0.0943851896822128	0.0678390687725643	-0.063165902691478	-0.0586590174024131	0.156258732305223	0.23593302835657	0.106603160660259	-0.0376361143733624	-0.0321260908443862	-0.0585173202505649	0.136836135906783	0.0914228044382731	-0.000117194667062336	0.000272491281343903	0.103245414663548	-0.013232693436412	0.576995153006872	-0.0936622270938971	0.0632111082681183	-0.200580974525728	-0.0887936621257023	0.0821954922463473	-0.290774035718352	-0.0238601005703824	-0.0677876692504287
HIST1H2AI	NA	-0.0520922592338568	0.0122227636274356	0.114604218556158	0.161546104590024	0.34695139219916	0.367818584487516	0.691380694412887	0.448576518101678	0.0425369018594326	0.0318074576844539	0.0139890656127664	0.078238800587644	0.069848341484942	0.0679559093810022	NA	NA	NA	NA	NA	NA	NA	NA	NA	0.109584316128493	0.14655704409958	0.137492445785002	0.0788735970523986	0.0929924816259062	0.0106421867256132	0.0927393615814883	0.0754313124172299	0.165788212559563	0.0562974957076614	0.00030809622825935	-0.0433983631655491	NA	0.0587634862321182	0.0349829249737403	-0.0914033244824729	-0.0958466068902736	0.0816411804395061	0.155058133055386	0.0513752092328286	-0.0112801406031045	-0.142130286386855
SLC6A16	-0.0948257348779018	-0.184764527521935	-0.166615904929246	-0.0581554823376601	-0.126138967497319	-0.262085009807098	-0.384204441426943	0.0681814891280936	-0.0829423546477562	-0.664225881926418	-0.279046019435404	-0.302371955921711	-0.426499193966263	0.427117451807404	-0.0422511928756607	0.0700112508149671	0.0462173020993356	-0.00943902169350865	-0.0122895997324417	-0.018029334820138	0.00482228383071272	0.0181878873401025	-0.0698145242745459	-0.265996276285134	-0.0479055318724016	0.143391499054851	0.0233823074004035	-0.0259575847732649	-0.245113213185834	0.124791695152894	-0.11515877464571	0.0579746601535479	0.28934889282344	-0.00745529757045762	-0.0575415202554645	0.0100536135223671	-0.0218758177815292	-0.259717430386782	0.184730920222366	0.0958689877437041	0.0116781403055448	-0.00251786380355086	-0.586961060229238	-0.323032043587644	-0.15095262581473	0.00974425345103834
PCNT	NA	-0.313053728875362	-0.115143598654631	-0.0553259404108934	-0.161946473279614	-0.0485997046793885	0.0974445674824146	-0.542409833858372	-0.669475035233141	-0.455621765421577	-0.406035167780176	-0.16668227747502	-0.458098854487792	-0.0694631599434896	-0.283157483951884	0.0327705784113373	0.00658094565868985	-0.0053848149518467	-0.0592279625417893	-0.00648943200736454	-0.0153230435377216	-0.0106292092064555	-0.0150305211732927	-0.209019202395628	-0.323507762105585	-0.298153828706979	0.0370698826292881	-0.107981295087635	-0.0818284014233798	0.023121695478343	-0.317562521333272	-0.0636746213768592	0.143047738727154	-0.03046375722881	-0.0788413029047465	-0.0263653614467523	-0.00478562611054051	0.0675344072725026	-0.0817615794993153	-0.0713732768856665	-0.0797585721631817	0.0788267818334647	0.167555912057397	-0.0721190121761659	0.0491548749041751	-0.128496838978034
TWSG1	0.194416240743591	0.171760953084151	-0.00367774907988659	-0.011924015182799	0.108669561418974	0.0566087725443371	0.0341861886212553	0.637577099823274	-0.0599513305124536	0.0643965652493776	0.0792779125776466	0.163700040636236	0.129590861220422	0.251135167137011	-0.183556610113015	-0.0348167826669005	0.0103393836447474	-0.160107808713601	-0.221352187391301	-0.0335487773070278	-0.0174846832538615	-0.00912621547808084	0.0160561558232843	-0.0184867826621489	0.286534787495238	0.0985952390764277	0.0527763790833986	-0.277088304010924	-0.195612833759075	-0.165814845419954	0.105671150427658	0.0836410312375772	0.0218598956767053	-0.0491839694245836	0.0689991235969973	-0.00693957712908405	NA	0.747577056545203	0.107184251212111	-0.122771717929845	-0.0870134929411543	0.0331764472110797	0.109187918929841	-0.00153809710929376	0.0529176071185269	-0.0155562063166295
RPL7A	-0.0431766934288825	-0.178163504449355	-0.0736427154114337	-0.148868490978112	-0.150035868389849	-0.0644515128971464	-0.30301625044442	-1.05575303940606	-1.24399569062233	-0.322070691757227	-0.34656423728873	-0.203060666400212	-0.351583060575385	-0.0135807484116957	-0.184428356201397	0.0131413215748432	-0.13862643355422	0.104508730604905	-0.021149756664366	-0.0211339165167814	-0.00366609157065244	0.00553246707969597	-0.0468572994980819	NA	-0.542548204273211	-0.0624538587601914	-0.26373576689293	-0.0307552865020476	-0.153360179931936	-0.501775787924626	-0.213134197628358	-0.132495743830759	-0.429310402722925	0.0169991488323332	-0.0205914687313302	-0.072213965043883	-0.0187548029075407	-0.157264928742334	0.2980518830009	0.102439421630293	0.353695612023635	0.0124108312975832	-0.0409868268528532	-0.334738213332593	-0.10100616952304	0.134836761542652
PPP2R2B	-0.00292323387933654	0.0199930685745779	-0.0843822600863764	-0.0681461717541398	-0.119611633511783	-0.127670650053252	-0.476054899244247	-1.14857376792375	-0.904035233881538	-0.112050791481398	-0.203861208888291	-0.0274451899586986	-0.129404444535272	0.213658406644541	0.0350352163602776	0.0114061969267086	-0.127683790664793	-0.216238658128249	-0.258875639833107	-0.0771471236563704	0.0503941579176415	0.0654296615622055	0.0690231964956537	0.0154445636061677	-0.0344457930258498	-0.0964116859182932	0.200705820153452	-0.0946022674315964	-0.169972617542735	-0.0543684811928856	0.0322221014811707	-0.275355072053984	-0.283260734643313	-0.18298772631262	-0.0554501114852467	0.0206940898711744	-0.00387617390027791	0.443690845999447	-0.0578905757286579	-0.0408950946872529	-0.077668803168583	0.053687981907455	-0.0275315422817275	-0.0367192411215391	0.0406055816858942	-0.0390950304111083
GLYAT	-0.0273270670658843	0.00300053183259119	0.00247985211441595	0.00744262369078052	-0.0844901909132496	0.0488192288972613	0.0188593529838797	-0.22038706771424	-0.116506773935225	0.0137447242422373	0.050905092286277	-0.0318466444336457	0.093607903413376	-0.045316444596938	0.033989823184271	-0.028771482769646	0.185608191743909	0.0147851818921116	0.0433085649324748	-0.0541541586596674	-0.00147564109137398	0.00483580941286436	-0.0111159422367172	0.16934193251201	0.000583737313969911	-0.121917365050023	-0.168313479203876	-0.099013490873332	-0.132154047816978	-0.0174824298160546	-0.0404250529207735	0.101725801912984	0.0942875231349826	-0.0119597145348838	-0.0104276130062929	0.0753415516221703	NA	0.0213194358141225	-0.0449086802948202	0.0946466630940076	-0.0428517188574616	0.0263035084497281	0.00160208215867657	-0.0615415632986557	-0.0229288546448012	0.00310206760957826
CCDC132	NA	-0.135687194520839	0.0415743944713017	-0.00773839396458537	-0.107110929204082	0.158555733063332	-0.0281224396589225	0.0471142715214511	-0.174184275797725	-0.162365432802334	-0.197246161748653	-0.101208617957244	-0.139093630900617	0.423747809882795	-0.0580056842731921	0.0454265734977536	-0.0155610704055394	0.0519526835170055	-0.0423563568662071	0.00287971341315018	-0.00591451511323917	0.00836662801624954	0.0119281267678997	-0.097914730967048	0.061621978873002	0.0640467527699078	0.0351242971419627	0.0404237074375943	0.270820860838692	-0.082417163716943	-0.101606388942209	-0.0481045606394351	-0.0643698439249982	-0.0899328222959937	0.0152285399523067	0.00763062769015993	NA	0.274042057785213	0.0221243227839435	-0.125934021820343	-0.017669930246045	-0.00697361487177576	-0.282588549381121	-0.0564691156209488	-0.0988551154421255	-0.0308126516740147
SNAP25	0.0108009249849867	0.0204076885750214	-0.294331991927022	0.00869876425345386	-0.0702837625437067	0.0603002468623587	0.0459181056293965	-0.137083790865264	0.0594813150000868	0.00378991721675055	0.0026528543998848	-0.000404484383497369	0.0197391379330401	0.242859112355212	0.072319244123636	0.154121074295874	0.352308838857546	-0.231005874722821	-0.13203973223688	0.0851154437537854	0.00269897524573321	0.000428778579423437	-0.000638051942448141	-0.159361419022206	0.0190428910305153	0.056921974652173	-0.0543307669729642	0.000610910558507049	0.0636271808660149	0.0585133585100885	-0.0524352309477836	-0.0403393715215481	-0.0684070728830026	0.00420638295074926	-0.0284685552511616	-0.0228060717688264	NA	0.00148676156939139	0.136305513432327	0.0131205115240411	0.230474644047394	0.0179058250487935	0.0173686241670174	0.051714733865316	0.0161666677729394	0.089070813655535
ALDH3A2	-0.0331091351519387	-0.154569702035872	0.008248239032678	-0.0132940247097175	-0.101683575266113	-0.140428925988684	0.00310868732338263	-0.239348341873186	-0.154436039273068	-0.270091872316444	-0.209804234671579	-0.15146943422837	-0.282202996721295	-0.111500935988673	-0.0869390678311177	0.0409012006279929	0.0186466944129882	-0.0593881566112771	-0.00967939512485843	-0.023397327130441	0.00104833677113964	0.0202185446239911	0.00988952197496003	-0.00965602117687082	-0.198785351866556	-0.127618813232463	-0.0480546447768193	0.142349557494659	0.0610215165205532	-0.156904372627632	-0.122189198672766	-0.140164223208496	-0.0877756319329295	-0.0153688223725904	0.0420821114469745	-0.0370172550178683	0.00915587837454772	-0.129428367800805	-0.052969948008878	-0.00767777087396374	-0.15969400583722	-0.0215712720727909	0.123024312766901	-0.107887875655353	0.0231253824404408	-0.0621858054438816
KIF3B	-0.0578915325349457	-0.0328212611724509	-0.0392072203966405	-0.144232588105608	-0.289536844798315	-0.138896387663633	-0.267588006124837	0.0158215237621278	0.0479528034667655	-0.184828979870307	0.00732144475241333	0.0335650564423796	-0.0678354835030032	0.0699785023057603	-0.0361009087416344	-0.0132227700306742	0.0647865632852742	-0.000330196918969648	-0.00455020578074139	-0.00719709968068006	0.0042329902453676	-0.0165501874310278	-0.0280670851880797	0.133415661250197	-0.118052404220911	-0.0249137257700399	-0.0348331138955916	-0.163284151657489	0.106081025970103	-0.0647936385778967	0.0303001868449889	-0.0795214827726872	-0.0904872949586553	-0.0895305851979356	-0.00833286173304977	0.015245012811742	0.0539281521259386	-0.386591043368673	0.142140570170655	0.239870603269113	0.180659446656373	-0.0816618931121132	0.0113802005018769	0.0231691072601046	-0.00393658787150154	0.141105467941728
TFF1	0.140694633555019	0.0430606396183983	-0.052084443410551	0.0128375921285621	-0.125267936427158	0.052260560510031	0.0268571349266175	0.163828482495802	0.065659882655869	0.00217092689319584	-0.00450885284674251	-0.0103644861667479	0.00183093265825223	0.0865648556728695	0.0302905934551083	0.122041521925066	0.190830451248245	0.0815072562591242	0.0322552834880654	0.0914260388074525	-0.00300798017653768	-0.0418522800461164	0.0502078632521077	-0.0111648486501972	-0.141528049774456	-0.145875289976631	-0.236375423278747	0.00703042197442977	0.149299745226799	-0.0508734476845302	-0.0896216252806448	0.123859868877015	0.131146244145228	-0.0217086995734678	0.0141526330122367	0.0314044476037594	-0.0615555873245082	-0.0530797926230509	-0.183561231159035	-0.0817661226292458	-0.203763166204531	-0.107922183534187	0.0664199533935331	-0.0389061182167011	-0.0247314754396815	-0.0878999479632656
SLC25A15	0.0401211662603253	-0.0359447991223334	0.0236902940107158	-0.074475582632845	-0.167281413035484	-0.145406105046359	-0.402975572621526	-0.0378795266471902	-0.260425418690422	-0.216076320303025	-0.165555011749718	-0.128603578346911	-0.27759327073069	-0.257618058763996	-0.0834648954810044	-0.0437990486282059	-0.123636457320333	-0.0429412298768209	0.0143214862113607	-0.0230640679671097	-0.0314602515504128	-0.00560850135908276	-0.0471206938958366	-0.0839546585507022	-0.330927648761654	-0.166843314785072	-0.0569305602492696	0.0201658088284964	0.147767581241627	-0.252294074760707	-0.093835448073474	-0.0786721114986876	0.00442545905726227	-0.0409503180850173	0.00882942150643435	0.0525402129543469	-0.0386198070571799	0.277069471057201	-0.0384579117536737	0.0546141509082139	0.0422244659438458	-0.00999259807913665	0.0137213872070298	-0.106820856291118	-0.0085009232012505	-0.0281589957918279
CT62	NA	0.0920323986660636	NA	0.0115661882387924	0.144044096220915	-0.0188434385037396	0.0454630274935411	-0.171181036743784	-0.00962513893270737	0.00558019498248528	-0.0150646155767552	0.0183006937377434	0.0319559481036522	0.146051101515249	0.0291770514647828	NA	NA	NA	NA	NA	NA	NA	NA	NA	-0.0294577753949865	0.0362402243349428	-0.0308403912276375	-0.15451188518028	-0.0956189458182966	-0.0136239423649505	0.092150919562756	0.0716477444238762	0.0123924042889256	NA	0.00789475123428224	-0.00983147397848082	NA	-0.0103859241980521	0.0592275110354417	0.0338850413840526	-0.102947361662447	0.0465372912124849	0.030473172659873	-0.0831194033524888	0.0479162529929736	-0.0126266118177334
GABPA	0.0752207300972475	0.268501389987831	0.0919535131520144	0.0286945063026876	0.15132390056995	0.129332776826405	0.00293567481676083	0.0364500972078883	0.263227604964284	-0.0571350558729398	0.0555673686056709	-0.00221505080417517	-0.0225713880987491	0.151245285610394	-0.140022767799867	0.0725281938586584	0.0210675771076929	-0.0179510929192799	-0.187498726846266	-0.0303637179402243	0.00912137408678491	0.00614214116059398	0.038920392545214	0.267712870970267	0.117566125544858	-0.0412142628031518	0.023069669342302	-0.354203884470713	0.0748741486783377	-0.209681551802284	0.142209640763681	-0.211422322072181	-0.241114148967018	-0.0894608456587033	0.0553830790154473	0.00969011536981653	-0.0210978821686723	1.12518487902181	-0.0462285138751954	0.108791584358593	-0.0932034384915855	0.0114020955339138	0.0832833511592048	0.109034464546008	0.0538210248848651	-0.0217179950947888
FANCE	-0.105708095669189	-0.162946109225291	-0.0411220569832144	-0.0212078560980774	0.115575565531516	-0.153596690426679	-0.157454177569366	0.0601298193736176	-0.253138560303617	-0.615610430150665	-0.320903881127388	-0.326436006737844	-0.506910047388029	0.0699872861996583	-0.326481117245632	0.0133299470538134	-0.109356700050847	-0.145293865299656	-0.0782876041283433	-0.0487173274061423	0.00505550922099891	-0.0542947239619944	-0.120669645990734	0.0500558979158961	-0.243145014053312	-0.130268631074293	0.165655051338407	-0.0851757635402478	-0.0513063188009958	-0.141798765522652	-0.0386614928756561	0.0986168825065402	0.177354353411524	0.0107959446090579	-0.0134680818448211	-0.0326993980575121	0.0687759673453115	-0.226545680454133	-0.0253988378716434	-0.012103579085739	0.0414511922085246	0.0188281542924257	-0.140530829595097	-0.304311021892953	-0.119990559692451	-0.102927694236053
SOX18	0.0799252409803634	0.094300465450221	-0.00359008516523025	0.0258889791606501	0.0854984003694159	0.0720819340228455	-0.0695277949679764	0.045775926086914	-0.00380291452463956	0.0401246282140434	0.102830057794511	-0.0280976862706308	-0.069780132445715	-0.0413648205612819	0.0410071575246057	-0.114235555646609	0.250832315620367	-0.188967736644029	-0.060478994334793	0.0186394458374777	-0.093890378614621	-0.115769551598821	-0.104731409333581	-0.812364880219191	-0.0123720042523231	-0.0337178997484966	0.0648060075535198	-0.116915165177914	0.0497592683454923	0.123816813235705	-0.134828531600883	0.172905203002628	0.203632316479061	0.0504873668168564	-0.000230949892747393	0.109338062684047	0.0531631140297451	-0.0600444273239941	-0.197038278202478	-0.133989454000076	-0.460690644175455	-0.103324939806834	-0.0681106759349315	-0.198517558719456	-0.0995231083416762	-0.18266702746485
OSBPL10	-0.352133962156119	-0.199627994515977	-0.118969307743974	-0.176991440732794	-0.143103526583542	-0.588247744556777	-1.49820932987473	0.106210150680859	-0.951614194820057	-0.59078678207747	-0.471829308159243	-0.468532377638943	-0.845150640892664	0.0543361281018515	-0.499046546110732	0.0521952515700057	0.0370515557308297	0.0231019282158849	-0.0395189097770338	0.0390429699165986	-0.0396435363940839	-0.021475737359164	-0.0432410963830884	-0.0155920051866866	-0.540481153234395	-0.495969063084757	0.322907603417104	0.795970142293297	0.138489866482357	-0.333970640991103	-0.65484144974703	-0.622987969256794	-0.10026395928788	-0.125497580436481	-0.00198089292564961	-0.104925728895301	0.031338403364684	-0.324830610837959	-0.168047644859233	0.0474901398775596	-0.282251205800813	-0.24353871330062	0.71253330578743	-0.347859195674561	-0.127663893177347	-0.158577321473582
CD80	-0.0808531401837927	-0.0743420608380705	-0.026093822936665	0.0254761913939745	-0.160455072934367	-0.0789834627222606	-0.215200759744898	-0.291723490845997	-0.347992487583367	-0.0554296571302482	-0.0327922061432435	-0.0331170714439302	0.0324722636199892	-0.0532028640401575	-0.0405139967303396	0.262451191728096	0.101217060555811	0.0441106168461339	-0.067104159918902	0.0547051101260284	-0.0271887623433272	-0.0164234761934784	0.0256154120875366	0.363766447479323	0.160508580941221	0.127484983174439	0.287799662323068	0.0178979112557348	0.13353396040413	0.12330676387795	0.00705595124392969	-0.15863767015155	-0.130158783536941	0.0149310838368321	0.00663285160119673	-0.00295490344506841	0.0199850195393827	0.048399582115924	-0.214483997709034	-0.176304711089032	-0.239266322573272	-0.128545113379198	0.0619165613844878	-0.10531115847869	0.00697496081606425	-0.126012008740275
PIK3C2B	-0.0457725648365464	-0.515777706112065	-0.0176460577864687	-0.234356884427616	-0.245704781590331	-0.351500055252635	-0.944010098912939	-0.226147713408425	-0.546553980359703	-0.737317938783994	-0.508563738472963	-0.146367597068418	-0.499076699787056	0.191190682124123	-0.163778419607728	0.0212992509968853	-0.0321059077972486	-0.0855399705202192	-0.0318021255289764	-0.0551808920018121	-0.0765238436164923	-0.0807637692667876	-0.120703905222601	0.156146022135612	-0.59052989279582	-0.116257641949305	0.0930991740352218	0.612608814442837	0.253777950309173	-0.24974643449868	-0.0525879080485386	-0.203205649262317	0.185179828184121	0.00986192280789192	-0.0348205209386068	-0.0163484602976689	-0.0643117918747927	-0.269011582707803	-0.00564530522741758	-0.0940215218305852	-0.324839378784951	-0.237992171396008	-0.385534482454173	-0.367917659042011	-0.27145143447803	-0.138911484862625
ZNF507	NA	0.057563948831969	0.0235961779447955	0.0242119495425751	-0.171016446900338	-0.172599128919026	-0.344863018910117	-0.0886978970862467	-0.271986721721638	-0.0460494478311148	-0.0113773435364843	0.00236158100181384	0.000942466710709319	0.362253634700602	-0.127985657548522	-0.0150849303530781	-0.0101664275610924	-0.0639319832551547	0.00267440592012857	-0.0517423810446069	-0.00658100869620055	-0.00840189345223007	-0.00140057244047085	0.519309592318562	0.0678482002084817	-0.0726495904313763	0.157502866693039	-0.400393401036074	0.0457122628626074	0.0923446986646732	-0.210283722184903	0.128483138424683	0.289880760987323	-0.14542500365263	0.0232337657584801	0.0266305607619349	0.010499788126524	0.486280124433415	0.0635176404677874	-0.0154792148666554	0.0905164907542959	-0.0630637247326493	-0.145252032569581	-0.0145056144205219	-0.0927139836203391	0.00331192540767542
ROPN1B	NA	-0.0610036769403258	-0.322987260028136	0.00371177090507212	0.121072986597345	-0.00709576820609584	-0.0401543198570885	-1.75514121824929	-1.13582025959963	0.0619881040057196	-0.00737720112829059	0.0469512222308397	0.0265534643274887	0.361112728128863	0.101008999944522	0.148203162301225	-0.0661839615468853	0.239455327049776	-0.180056632873163	0.063552523483749	0.00350657361426494	0.00382366295833191	0.0038756372962064	0.0645023865768419	-0.0515338308873037	-0.0140766992924667	0.0470178707642136	0.0154161666886219	-0.110226220756482	-0.0702485904017865	0.0632433021080274	-0.0427936390063758	-0.126712850131019	0.0139761520086328	-0.0826467268220486	-0.0865373801179866	NA	0.10421900901217	0.0176881821613737	0.466587888295652	0.0740845940199317	0.106315231644115	0.454684318789084	0.107002495883979	0.219850594840347	0.147898183672086
FGD2	-0.0986669609057231	-0.130725826697928	0.0571578592893528	-0.196946710343826	-0.36831641003848	-0.408060512977978	-0.0717527572680198	-0.253062718313174	-0.704809636580945	0.0719485639466714	0.0326345504310753	0.107708426215958	0.259730835398613	0.203171801021949	-0.13663697647956	0.00207420043332224	0.0847802395862836	-0.0289976125924356	0.00296262170431335	0.0379792288545641	-0.0161236023590393	-0.0188787581475283	-0.0476469445040647	NA	-0.102784093174534	0.131004194703326	-0.0348259966387302	0.514349502995977	-0.17765215436329	-0.0484038988770403	-0.323071480204763	-0.145548469546022	-0.000994199027779244	0.213461188969902	-0.0314640467863401	-0.0968746647278153	-0.015028301901285	-0.195371009628385	-0.153856222016475	-0.0671456061634182	-0.215823399471309	0.0414496075453128	0.115304244033069	0.114530658344875	0.053400003819591	-0.0884686831524714
TNIP3	0.293967794099245	-0.236388715045318	-0.149771823875478	-0.0422398176262545	-0.0911329554934185	-0.0166870123461887	-0.0555257210155774	-0.162667218101196	-0.126815739464742	-0.0402295463669924	0.00183450038864844	-0.04456619712144	-0.0136972997195448	0.0289715943840624	0.034772981045654	-0.0896786475783188	0.0488000745334377	-0.190632643882439	-0.124609410760457	0.00333229056377191	-0.00165085445843279	0.0054291191290148	0.0490073903263506	0.0164951764190574	0.122517321108533	0.0286624822792774	0.344953044231198	0.448546647829004	0.00306691480304412	0.10014780541651	-0.108129977436107	-0.0711710936132058	0.0961069098156303	-0.114572741369753	-0.0489181584441229	0.089231963668197	0.0544411916144215	-0.0409049249414562	0.156219335960023	0.119325515627175	0.249024379389013	-0.0810778549472941	0.0662696011054593	-0.0610747121145963	0.0166335754941634	0.133726428349733
KAT2B	NA	0.167430524936509	NA	0.384897957484523	0.208662845371322	0.552918603339099	0.728964730461138	-0.510775822035314	-0.484903757944597	-0.00952402075084413	-0.0168849970148288	0.053224038800952	-0.0187411441481791	-0.262320111957647	-0.214698666244805	0.0701221645590763	0.0538315711875815	-0.0271271224304098	-0.00387152320141121	0.0222070310759339	0.0256005943485618	0.0631422501751726	0.122828975936725	NA	0.206501852113477	0.0561324140060253	0.248347580665151	-0.082715456522218	0.215244793957235	-0.0752546511954229	0.188525661239365	0.17848050090158	0.379440981220981	-0.0328547816279982	0.0282200484789108	-0.0318960258749409	-0.00654828922869372	0.493471399020205	0.275771863515162	-0.746890450992042	-0.468701572377178	0.0283472746705182	-1.2368286907201	-0.780783102396567	-0.661816638361623	-0.230228292984419
PROS1	0.276089707363335	0.416137258771122	-0.118731210826902	0.351119993375647	0.278242476821135	1.28186887911325	1.03860928365995	-0.126592995901628	0.840285716297572	0.561948677035381	0.805702180772098	0.499457029114565	0.771520768590874	0.037954393620082	0.302882232542691	-0.0772786246840633	-0.0769735639847302	-0.234555937290559	-0.02824934904884	-0.0731814555783775	-0.0212261494407823	0.0189589975110526	0.0568694957062055	-0.17323499962045	1.03664263304511	0.40779011708668	0.628550713312198	1.5610219663118	-0.944483296889714	-0.73722717508521	0.727724836918744	0.865844579707098	0.697599280656434	-0.167521231293754	-0.0914449708705086	0.183852818750611	NA	1.71468361643418	0.285571497948554	0.296515352799841	-0.142330438234699	0.449392580467055	0.0595473535102979	0.0628362499801528	0.137913264730152	0.167026105572053
PPBP	0.264461178551812	0.167528482822504	0.663383285399631	0.55559324408346	0.199796911526409	0.991007989782574	0.416098445845853	-0.395392322750556	0.206906476586796	0.291730451317668	0.303723096830117	0.302494272783612	0.43191796854858	-0.0824091949322996	0.618476439445438	-0.101626002103223	0.0678423575044105	0.183305969157517	0.00705699891008351	0.0250893055016273	-0.0904341252427589	0.0716942610253693	0.134567381934707	0.441386074515379	0.196065475069852	0.0526060486584059	0.439089530862123	3.07551572692101	-0.647399998705106	-0.5899856895856	0.589404670477551	0.251536859746974	-0.345261844840152	-0.230332863507947	0.0163641534803938	0.377466422761943	-0.227636583864391	1.05336604309201	0.482137133182235	0.335298035762184	0.430053037288708	0.218030534675945	-0.331567333934793	-0.00382294608425849	-0.074941245452594	0.252005215864729
CTNNAL1	0.0315582184797291	0.45303779876498	0.266569794862002	0.407667061702783	0.0712836315432039	1.18722960849241	1.69104803227432	0.207060855926117	0.25195086407024	0.00305101278402952	0.00867011563832222	0.313792382897476	0.244263015998912	-0.386736102957248	0.0860400145795459	0.199912728946305	0.062772766408782	0.0202113847777028	-0.0322782800425431	0.100779041085129	-0.0265435988179945	-0.0796735497903114	-0.0117849771271835	0.207365478202432	0.575615082613315	-0.0290014154380048	0.374794059711694	0.690242091202749	-0.181415146842955	0.259250955237065	0.84932530844145	0.569437908960014	0.907330658617802	-0.02129468759374	0.0276380809451028	0.483012578114845	-0.0134990105985902	1.07334771382835	0.140570952588436	0.329951817637572	-0.112333884324268	-0.076929551902521	-0.124146304704482	-0.106494751149845	-0.196692634672954	0.0906249170034164
RNF11	0.0690614091341611	0.215515413818706	-0.00651550626217678	0.566169631150854	0.177810968833346	0.677117521096662	0.874199714802974	-1.18207359286249	-0.352551782359359	-0.102560857835416	-0.0892095720576425	0.0656920914066515	-0.111363662027582	-0.275338577030889	0.208307156670117	0.0760714724402046	0.0582114955338694	-0.0160610518261193	-0.0697299465424823	0.0122378381777003	-0.0367643321805127	0.0436201896660066	0.141884694951178	-0.0748007607006829	0.237040587837219	0.0151569637626128	0.492736774319991	0.88051885549345	-0.492910793067435	-0.101711356833954	0.461673127015579	-0.32447929521016	-0.210587636024921	0.0628380918801616	0.0127849700948072	0.17392492142352	0.118263700387511	0.85883912832269	-0.194487703572448	-0.0405427125950322	-0.288788417538406	0.146434447058673	-0.00639325917041618	-0.0336157276369951	0.034279297645993	-0.17474062438383
BPGM	0.219363841285353	0.269769700729454	0.311852418963476	0.667122635772072	0.158365743220231	1.48155954532499	2.33258549701151	-0.437848240673266	-0.00273467171712231	-0.110497156503493	0.0329549295221682	0.128099617802034	0.0599864881102681	-0.368310406185138	0.225527558194492	0.25887619409457	0.149607228820747	0.18923637170732	0.0826754423909232	0.174323365976992	-0.017165470171716	0.00234062218013089	0.131475827737614	0.14004573596965	0.74663264700112	0.324268851922086	0.446993609887799	0.760108765257781	0.29363667975281	0.528343988645525	0.68303212055155	0.663383401130917	1.10020278568071	-0.0807931983245757	0.0277878335645002	0.535433478470717	0.100091193369598	1.85555263992391	-0.240010692694975	0.0267381178984907	-0.403241850998944	-0.159436270932111	-0.227099374150049	-0.298427096197055	-0.224094880396906	-0.249299585264054
XK	0.188788455703854	0.00401456293357046	0.448649770727525	0.788668886378036	0.12554390714618	1.32303518498083	1.84188300768498	0.798347801738769	0.251606928001795	0.123538911166984	0.350166311505694	0.38470179715045	0.323284511299112	-0.409497545124883	0.515453011525483	0.236880020363101	0.221888629481786	0.135029673588675	0.108357076356416	0.141787756440452	0.0416037309347373	0.058482212700954	0.114589656307073	-0.0226701705937803	0.675188314522718	0.336540177684989	0.481307565929311	2.03779459340442	0.28993624494278	0.66587100760892	0.633156918767262	1.04070404471405	1.32548928396606	0.112577730693949	0.0589383313854406	0.581266479376719	0.00686153122751667	2.1223529556403	-0.136177140936905	-0.0359093487368534	-0.188127061064646	-0.129429309043411	-0.287048630622275	-0.0417027684118085	-0.299764461215961	-0.215572110712807
HEMGN	0.0645592023419511	0.0216580143150286	0.013085522871774	NA	NA	1.56334538100456	2.55089291558152	-1.06790124288848	-0.772292973163691	-0.554905573398371	-0.919039885154209	0.0624678856950937	-0.459068784132926	NA	0.285698598369089	0.0820961004637163	0.19396312803293	0.224660515906016	0.214705386802317	0.113063309478443	-0.0127099235385229	-0.134671944966554	0.0498801145341599	0.195917202935827	-0.52965214594941	-0.0734511178822582	0.259608598806298	2.68324407700321	-0.155142355031912	-0.32013519953261	0.72464940756596	-0.682881026790957	-0.437983969843984	-0.0546270486004725	-0.15062996301524	0.59013218773752	-0.0320999151696665	-0.0621381733782124	-0.38150923977096	-0.0847289799824193	-0.211567753214326	0.166840276783942	0.0932337189847074	0.252283818912153	0.132126832811841	-0.204376546828686
SNCA	0.065893504140455	0.0275668959808852	-0.0756169331649185	0.204596363921117	0.0458083875976635	1.79894580890229	2.63391280284249	-2.52473228389619	-1.35306951606108	-0.282139305741707	-0.187636933790647	0.164866010181566	-0.232893708183319	-0.495767359184759	0.20890865375511	0.314119911864516	0.254794157791238	0.130344410259694	0.12190485369389	0.189720178350662	-0.0243781980998145	-0.17490581314893	-0.0331944345675712	0.113103042386591	0.0646108388764044	0.279952575080023	0.297707139388399	3.78932332132914	-0.208373493650587	-0.114774086746934	0.354109580249306	0.0322039016561924	0.462950713131521	-0.0544851216220294	-0.209519737045072	0.714927089007413	0.137164666560229	1.03440191888652	0.0312486528659361	0.386174186877588	-0.387067217178721	-0.0599259083159544	0.0175683104983757	-0.155715632669889	-0.131603469347869	-0.0787553855686169
NUDT4	NA	0.161351967964281	-0.0172687333940327	0.48568993410391	-0.00360969934091569	1.24396594713717	1.98756914150163	-0.0706552619198787	0.0903904108759137	-0.0423213325720598	-0.0952693781448466	-0.0218709137158069	-0.0459498173982365	-0.459310159523254	-0.014504168713702	0.0327467907644473	0.0219926129921183	-0.000777713641397527	0.0280579936376739	0.015059787167717	0.00115000214106046	0.0494074206346613	0.0782502663604972	0.133517619583171	0.115804536047586	-0.168500643393218	0.200734790935979	-0.203289142613597	-0.125185170031454	0.111760494067729	0.0377536663293229	-0.117268522358938	-0.111073582782147	-0.0304358961548983	-0.0110236493612193	0.448861573765157	0.0238993474871054	0.625102643762994	0.0452781004764097	0.0578450834284073	0.0612804354282806	0.0662451542165941	0.0668824490192483	0.0733490894607675	0.0283182540865322	0.0323505951728452
ABCG2	0.194187424877956	-0.0281856981302946	0.0467221640255057	0.276335167593766	-0.0143775469924201	1.26976574810785	2.40693433107023	-0.0362412138243453	-0.0788212079006926	0.00217092689319584	-0.00984845026912608	-0.0112394642703499	0.00183093265825223	0.11599236986132	0.0459114383913245	0.147863898752225	0.159388713517114	0.118068887569019	-0.0196048758326434	0.113877809568404	-0.0752028786152498	0.027478191705439	-0.00496700782144067	0.153081359229286	-0.413572551336107	-0.0682204308054894	-0.297318282608826	-0.287806061570336	0.10186533009559	0.10066348655515	-0.0823063026768283	0.0258401484245515	-0.0301916947137393	0.00127385423311857	-0.0101138169607629	0.377459086041231	0.0604922427016831	1.22395768101276	-4.74399196096067e-06	0.000240264754195879	-0.0276543582019837	-0.000118805152929919	0.000203121543649236	-0.0277465603996247	-0.00352729288646808	-0.00694649977730623
PDE5A	-0.0514991928789774	0.0146661710625517	0.0886716445265942	0.0453423143297629	-0.0336946836659264	0.682962913210458	0.253631332842651	0.551577572013105	0.32904611455607	-0.0041435338889754	0.0437698458875393	0.101304708932435	0.10458920821837	0.376992296015611	0.00648697075275988	-0.146555859814591	-0.0037304735814827	-0.0757174612897323	-0.279042321714799	-0.113205790596575	-0.00115369318053507	0.00490892442939655	0.00161841461107699	0.371193337054293	0.442263261542503	0.139943299493233	0.379949600759135	1.49510064595368	-0.669488743261766	-0.0986876931416952	0.464397179995943	0.0996534574829526	0.176319334309145	-0.146389936379826	-0.00736264110084294	0.0328139443940437	NA	0.613523291157926	-0.129333070550855	-0.108725278471504	-0.0925710988161685	0.085118597451387	0.00645573627268229	0.0575190383489175	0.053992419612367	-0.0562920341197174
BNIP3L	0.157157863905682	-0.00942053970161562	0.564757378127325	0.22639535563473	0.0569169157948874	0.609245227867262	1.01550351853094	-1.02928009456693	-0.442842407410293	0.0149897089936347	-0.0357680905750916	0.218857158015137	-0.0522697635544836	-0.162617792431595	NA	0.133987337998935	0.108543035026129	0.122930665843569	0.132809135425455	0.0873787169522567	-0.0104640379839482	0.061172527959594	0.188043246807589	0.241770985345274	0.284938145182239	0.00205541629215232	0.372644254023198	0.336511184522379	-0.158333617151084	-0.0199246439096816	0.52148888944709	0.53088392461008	0.72915643267917	-0.0945229167508105	0.283933709692606	0.235863650822032	0.0531569683762582	0.693020233632759	0.0331757307135426	-0.274126199368136	-0.1976436788302	0.106969553465406	-0.585275255865072	-0.184945479763302	-0.237359253437765	-0.187763149463079
CA1	0.319043394606701	0.0620136390927662	0.45993675247987	0.356415704213157	-0.060760792129863	1.71181591644532	2.83939731474739	-0.620382190353387	0.161817063280798	0.199083807268151	-0.138606498096397	0.209348884975437	-0.263534140498632	-0.333649927182956	0.895330081505386	0.280863059534046	0.320271707362864	0.314520456891292	0.11270999271434	0.224533782318791	-0.0162779259613637	-0.196100613101118	0.0519841014205782	1.02853504663412	0.411824444152735	0.275777063707451	0.541350747504495	3.48127784734977	0.415308416671379	0.145334885781498	0.922825437395675	0.787776248031149	1.46611687544372	0.124021061653022	-0.0258712627325602	0.407696383638398	-0.0482411528391577	2.41587662692955	-0.146298605101863	0.337066659935953	-0.154542060745948	-0.398511227355254	-0.230074299630698	-0.197246750424158	-0.397884096344436	-0.159812417732414
CTTN	0.0826647563237624	0.032919942167266	0.07325673489519	0.227853659784735	0.030400746985031	0.976255407622702	0.541868636126248	0.131929004687938	0.154441595015828	-0.0126142512458149	0.315265109220429	0.304614962889076	0.323209287727119	0.0360550845684143	0.132180588328999	0.0777611440345881	0.1602611774959	0.00906151054949268	-0.144472166794365	0.0968674195786783	0.0229206960934778	-0.0226628743847967	0.00252900371653471	0.0421630235159882	0.323583430143578	0.143332946491194	0.379367160531982	1.6344677326093	-0.659599171492056	-0.067538499871502	0.593875904509372	0.18177852478106	0.335393508060418	-0.0166150923446288	-0.0824116152833171	0.0306985843951838	-0.0165391051006786	0.0344524587220557	-0.023639730696838	0.0214498153973541	-0.177784929113877	0.22391234588758	0.0711024948951513	0.0140171955602197	0.0723554299940748	-0.0145773827146087
YIPF6	NA	0.122775076879946	0.0293556789152134	0.101552937868635	0.0391835177283025	0.905882818562778	1.74454509737755	-0.229325058006699	-0.261776467506982	-0.338435732859473	-0.573197960469114	0.0191529671261962	-0.481196493618545	-0.00704442188167192	0.0895089479429881	-0.0391218745027271	-0.0246454096715419	-0.030316328698393	-0.0223588237904835	-0.0196400826882612	0.0110949157500971	-0.013135443568611	-0.0122287500571298	NA	-0.146070998134253	-0.0766238838431011	0.234522484367595	1.38355580237206	-0.313474798292494	0.0411182254184809	0.0148782708390221	-0.574788285200129	-0.144547402106463	0.0180160746191108	-0.00438851284253104	0.0982426516356429	0.0258185773068664	0.51967297864072	-0.192638679945349	0.0674416993182113	-0.297591092510629	0.307370185824119	0.134179033133177	0.130585289093088	0.167492516234294	-0.146954137626614
RGS6	0.0462380896900523	0.00940671036828097	0.00641177569506462	0.0253061853998556	0.0427486470805797	0.573464917720652	0.646289591111431	-0.282522032431931	-0.154071431766703	0.0438481671090859	0.00909072764533091	0.0520610690417343	0.0529996040131994	-0.0258031593448617	0.0197519865605896	0.127568073017809	0.219998347426805	-0.0135090379597687	-0.0718217412086358	0.0131248017528809	-0.00472305282229279	-0.0115619992712168	0.0222947506126809	0.191864666259976	0.208795778971256	0.048096816544205	0.260675192403324	-0.00519514668948065	-0.173719680535258	0.0804208391364476	0.147461850440436	-0.0909369859560051	-0.20011975868639	0.00269278514460342	-0.0118453023915276	0.0763053625919122	-0.0387721282671474	-0.0315402622064602	-0.0434175842009317	0.687036991487282	-0.057036319808046	0.185990961445912	0.459862838752161	-0.37589009236404	0.10632082233013	0.110794397633831
RPIA	0.110019732798482	0.100524561092841	0.101700372101625	0.260771024935861	0.136310873609742	0.643713437412777	1.11880174177801	-1.16243809951702	-0.936575254977013	-0.0894580251900853	-0.304919121684297	0.146668836163855	-0.110245308267128	-0.396196937815789	-0.0668409368568175	0.0864728367521296	-0.0705533899958712	0.0612732023857081	-0.0811351879096548	0.0509530194704362	0.0141724260466549	-0.0792323989217674	-0.0333374624705166	-0.237696787990565	0.0828242981499528	-0.0427305784289485	0.395369475579324	0.39954171398003	-0.0853074889717361	0.0948566832541497	0.0193615732785904	0.285810518434426	0.342145830413146	-0.089306720468093	-0.0336646113309327	0.277750488069776	0.211164814078558	1.3066579724478	0.110588924347595	0.150320677615891	-0.389001915479063	-0.0795297045225961	-0.133564816613837	-0.414601483645287	-0.250020111912259	-0.0996809420070142
ISCA1	NA	-0.118419194499898	0.188837977477769	0.461733063262618	0.128544008838165	1.18032633773653	2.06586043356899	-0.230000716457626	-0.12390196335908	-0.0885826345643634	0.080657591331715	0.0482118257392356	-0.233498924096821	-0.430469929307078	0.111915703225025	0.065932750089274	0.127783754572913	0.222565523608192	0.100192588384667	0.122101321742412	0.0361079809902032	0.0155030107439374	0.0415145149723967	NA	0.419528379172027	0.103999999619157	0.128097610813623	-0.108963327501879	0.113666101308114	-0.03621876563119	0.235276566776581	0.300420682051448	0.220349241450508	0.0131451432923121	0.085627843561698	0.161760178032815	0.00526033642555736	0.741603222832544	-0.00404580719413188	-0.0686262601955807	0.029306552520642	-0.0911699575108607	-0.424039163974713	-0.0620529991360118	-0.201074122393467	-0.10375206083986
CISD2	NA	0.149223823899397	NA	NA	NA	1.01527444163044	1.75997683110725	0.31707092850093	0.539273090023665	-0.126119823519534	0.0178974755418443	0.203508124809457	0.156888824229895	NA	0.0093176081221042	-0.0649019415347987	0.0962807747702948	0.103605136164319	-0.0320096186929455	0.013475502185109	-0.0136527076931263	0.0393183039777258	0.0332655837104928	NA	0.813665123776464	0.230801274568662	0.385425845879943	0.0631050351937414	0.365517698463687	0.25360883091458	0.424530356765771	0.729265550188478	0.819725745998052	0.123425574453752	0.0713815923333416	0.0307769661947715	-0.0158052981144594	0.911351066203589	0.077725055128761	0.179253107685813	-0.138384270847166	-0.303738762749044	-0.0852359659403614	-0.209437814028594	-0.298212008434342	0.0306258867378725
WDR26	-0.0381454044452846	0.0151266414002849	0.24803729516126	0.062835299534054	0.0706914964527407	0.699160039421931	1.28167423062538	-0.230334930625051	0.141033218400347	0.324831552396875	0.124368830277737	0.117472028535334	0.0525941514152451	-0.122492676280603	0.0446949337362323	-0.0209626480149226	0.0655442626055222	-0.0535387950061066	0.00329320112318986	-0.000599180276174721	0.0103697711383335	0.0945381818504071	0.0918077280625667	-0.0516998710610353	0.278164132722022	0.112291293054616	0.125727105305748	0.156982035664842	0.227307457372353	0.192768753213707	0.437022751648609	0.476769400333738	0.535084915036383	-0.18498080176194	0.107203953816419	0.185063346624418	0.104145678001311	0.519702758818862	0.139596364174424	0.0868894128207014	-0.0551606918496494	0.0794740844656082	-0.26295346559166	0.0435386131338108	-0.0159620699243252	0.020982631432097
FECH	-0.0041191278655706	0.00874481457131532	0.333223420407895	0.45892832476527	0.0501642301026695	1.25092228267345	1.93198638485595	-1.37081707490365	-0.668847802000401	-0.198195168080807	-0.0201274081211403	0.123155533637999	-0.0808028383481215	-0.417727323305864	0.188142039159522	0.105179888643452	0.108599146396368	0.0576029252631581	0.0250719422703288	0.0708722016868761	-0.00324373832062474	-0.0820683869551118	0.000915321635152952	0.0771267371073321	0.775322724581735	0.204408617518543	0.792541027041522	1.34885362501622	0.237554365711031	0.164357592335436	0.582100215862418	0.773749456309574	1.01744574487549	-0.123978860521569	0.0314659839611255	0.365444132317611	0.103739005284837	1.94492082205331	-0.036825774404916	-0.164835320838768	-0.66120972630855	-0.175096489179369	-0.463547829600244	-0.357232287955345	-0.437154963054005	-0.248345275148515
GADD45A	-0.101277732848578	0.308087101018737	0.167835099084554	0.340102253569803	0.133197438036384	0.764296530224877	1.10445117574338	0.847949740128794	1.8612874108633	0.516875055605152	0.703931510071306	0.303149700222652	0.0841566938895893	0.260389958326592	0.131378556739322	-0.0505743050563803	0.124869241846896	0.0521841179641605	0.0886530242134925	0.0693262129261778	0.111327849918841	0.0159672431965203	-0.021241400294218	0.021547422599491	0.298549820081062	0.25482336603515	0.0367246879002685	0.144642208960423	-0.165895024498629	0.316743980524661	0.696661316373654	0.351048805412471	0.151902204479357	-0.00184106912171795	0.0418560550336457	0.043496074529142	0.00192344557156266	0.622753398955055	-0.0988955811229516	0.0466204820841496	-0.085691587070185	0.00248061991715519	-0.0429506479325103	0.0425469361090676	0.0214267319213203	-0.0437175589861454
SLC14A1	0.211971414595481	-0.017773514628588	0.121044352204788	0.582401598325507	-0.208109051877327	1.21559866534421	2.24554898733304	-0.95669020978346	-0.170579988465338	-0.146896590783167	0.0724874753965307	0.22952311574882	0.0378702505302981	-0.365918675099407	0.110133069986064	0.175142858787305	0.272254219823274	0.0445387416975056	0.0875392896798134	0.0918087964090548	0.038954821208958	-0.0187926653665849	0.0337777080119366	0.175818771770597	0.621955475379647	0.274184715498848	0.783763237313974	1.21593503035153	-0.120029442262575	0.235300991737939	0.530554992776371	0.247407142161897	0.475737449249552	-0.118698158026193	-0.0455794671538493	0.382501078102099	0.0162927642963479	0.941120271462386	0.0298166658236385	0.251590907792503	-0.624526133525438	0.0638463971484759	-0.0176504209272893	-0.350315765757572	-0.0812952784886845	-0.070925529372505
C12orf39	NA	0.246599312249754	0.0356082989133381	0.00663652826532052	0.0203280806131638	0.99026298507001	0.745336219244518	0.00945128668248094	-0.0296696714901762	0.023493982148211	0.0684160327618318	0.0374231267332551	0.0914023267215487	-0.230178535244201	0.0134759100890493	-0.00904141632151221	-0.0656005889417027	-0.126581460613443	0.0908185120111796	-0.0178812495873505	-0.0231553097300061	-0.0244375352767187	0.0271130075132267	-0.236457048055202	0.346744087531535	0.090076332532525	0.158570488629926	0.16360007107627	-0.224713144816046	0.0561904968793225	0.633548765040277	0.37290473673392	0.113145719660957	0.0142022393960107	-0.00692041100519196	0.229032959697581	NA	0.94822414817054	0.0602823798182631	0.0403664593444895	-0.057698880921771	-0.00756421888030045	-0.0844721638386044	-0.000934386494285262	-0.0190097412319242	0.00406590735425111
MAPK9	0.00104082318025613	0.0247739832074501	0.0843050862894121	-0.0414308966918493	-0.0517364257218049	-0.311336749287946	-0.196738305941489	0.0816141737669157	0.0220795914659132	-0.0454718782742623	-0.0625942205912259	-0.0635142279262061	-0.158133933626177	-0.0873743861990206	0.0184965775217278	-0.0484778402176028	-0.0518249316144996	0.0789302517971517	-0.0206062107870862	-0.0288471035183943	0.000376028015498329	-0.0346401893904025	-0.0129041502925593	-0.280346241453394	-0.0942502589562676	-0.0458092078955428	-0.0270987316200068	-0.317128650545172	0.287554528817428	-0.262772334270416	0.0319827596182176	0.147216889819802	-0.165540801223997	-0.101432030751695	0.0367963874197981	-0.0824781415511216	0.0150175888604081	-0.0711711057892586	0.283394328296135	0.299670621994363	0.312908021551699	0.124596744442141	0.209780173400089	0.181218135033946	0.127755954812808	0.258706734879368
TMOD1	0.0647616848969161	-0.00178296006565271	0.134793461240196	0.429376824363562	-0.00664184700151452	1.38791416301545	2.55852040118194	-1.79247794558097	-1.13391068587928	-0.100872705423151	-0.369223002673859	0.175627670810381	0.0183138199758707	-0.13033692431152	0.198197516366825	0.256748954627537	0.297391778553722	0.026240320146941	0.00676367524287229	0.124173023363461	-0.0373310347156149	-0.117040466871359	0.173623269694731	0.251197108830391	0.386284242738482	-0.0371647255838497	0.551639819745822	2.43038565053644	-0.147190701488771	0.159906757261671	0.683104941460335	0.406453411585404	0.775761945189261	-0.0315825073271707	-0.0869297754947655	0.559115111445758	0.119633240255473	0.51161160169922	-0.156005670731609	0.0771209116793873	-0.580950239008898	-0.0670190130474952	-0.0159123399917157	-0.251192867360908	-0.194118945556169	-0.276920827032825
SESN3	0.0860831654054213	-0.22086388043545	0.0673471193241736	NA	NA	1.03621625769237	1.31849006571027	-2.35354258968289	-0.858028643644209	-0.0196424284142724	-0.489635709191776	0.231854126496775	-0.126496620597892	NA	0.280262399527102	0.0580648386397824	0.0880196455517371	0.138909182824935	0.0540367423594473	0.0656236447619328	0.0335584221204786	-0.0586954846734854	0.0754508770573502	NA	0.13612076644495	0.0674908127252158	0.639471275309252	2.55982780502951	-0.363979453187931	-0.12604794542535	0.368119637210716	-0.262615480054743	-0.0404461623504622	-0.0707128542526299	0.120962142104615	0.403182736422647	0.0162775077451075	1.7491199096137	-0.0780213785862637	-0.0833404863816073	-0.162954301313454	0.0154791322606684	-0.216507755614145	-0.0687893809670787	-0.16257892151459	-0.17586815211718
CHPT1	0.0559519993426276	0.177600612978235	0.316135613167843	0.400453996988339	-0.0894336440455685	0.575433736702555	0.818461087900565	-0.68059487590186	0.257241613254034	0.288618282227071	0.277245255920953	0.336342256643116	0.177636744854122	-0.250505213696565	0.606602181967327	0.00347775974655307	0.128640460030388	0.0836017181185134	0.0921540511772556	0.121266741539787	-0.00189073769365641	0.149941939402446	0.326554226762775	0.830147441409437	0.549465308228307	-0.0356110154376076	0.0958745359552539	0.389105495435686	-0.0469082729681097	0.422107309600152	0.481660644574035	0.350435564473417	0.39811559454449	-0.00566845523170893	0.0848752799535984	0.11960001241966	0.116638572355934	0.971726177173567	-0.0559716492621106	-0.10215544650902	-0.298037610935455	0.0196084101527919	-0.311243328522507	-0.189164137761773	-0.20719090569316	-0.202424907195554
ODC1	0.100721695706518	-0.105378075757699	0.0315952924482588	0.0970280523370712	0.079608053603292	0.539677682122197	0.750621254803517	-0.786550820169103	-1.35834428383791	-0.19712992222551	-0.337004307288574	0.110145076093136	-0.126791799885162	-0.13292993124521	0.0700351596284112	0.00865320858273084	0.0364884369729584	0.0725164697752	0.00909167497324175	0.0316804874922419	0.00304954342465313	-0.162104513795178	0.010099973487115	-0.0304436734181483	-0.0889964102662994	-0.0351685648252016	0.217845778059267	1.15026200693489	-0.26046587805786	-0.079324076013586	0.0312477069388663	-0.181408185929151	0.21890755198619	-0.178283129021882	-0.113720513923837	0.0208859065207363	0.0804750065748153	0.583816022307934	-0.00686084958516066	0.141837316013809	-0.0663773848213689	0.114286628045325	0.0664979344704816	0.0681517756880781	0.0587407345413759	-0.0550526770687624
YOD1	NA	0.000968397884031032	0.726516609302526	0.345235391098576	0.00948230302692642	1.03432391045847	1.61232095295978	-0.104905409893313	0.602138011556806	0.207174900489973	0.0514428506060706	0.0672229942189255	0.0489602162981478	-0.170704884684078	-0.0150036311804499	0.114674750704428	0.222080304470811	0.133504877488643	0.0675115472933992	0.120447795686355	0.0227428868937561	0.0507342171692678	0.0708062184985912	0.152434361318986	0.786972757238292	0.169553668294562	0.703862879675326	0.186304490032374	0.321943433211085	0.356522290291729	0.677864152310694	0.58345539579762	0.973702389898668	NA	0.126980648049093	0.493939261157329	0.110327647067667	1.4594477483285	-0.0916749702004119	0.0187256061085888	-0.238564539924747	-4.68065892683436e-05	0.0415630029874393	-0.013496959258115	-0.0527159079793721	-0.0854004327944475
SH3BGRL2	0.179778781992301	0.062965262737751	0.296778511433746	NA	NA	0.807594235880257	0.657036680910063	-0.267332763136524	0.231970364236005	0.222490396437785	0.349353215580923	0.29814862192805	0.531213245344405	NA	-0.117446022959565	-0.115328156882015	0.127628709925365	-0.080770030706436	0.105474521778656	-0.0300288499482472	0.0148437683896193	-0.0109533960916156	0.103177763080508	0.311533195492854	0.402556931337164	0.141846475629791	0.387217956825041	2.37222502803508	-0.8378321299972	-0.28915415492356	0.848989574556344	0.688025565664079	0.619803194369924	-0.0943434453945192	-0.0930081491925424	0.180323046761467	-0.0585054044600512	1.08982354605865	0.0674058477552073	0.0133556489306709	-0.136329945838301	0.306060693532828	-0.0617013594098757	0.0324642594587005	-0.0180639144332737	-0.0373831857881193
AHCYL1	-0.022108464711769	-0.00451339315619062	-0.177066091930416	-0.00908989315196196	-0.00579819383819679	-0.30833162489836	-0.286931568412994	-0.166639799200466	-0.220997051455588	0.018688435098984	0.0390695806985045	0.0927043943265666	0.146049632528712	-0.0389010213870913	0.0388021175405852	-0.0233645893634535	0.00848448136598478	-0.0216293709603825	0.0405305623933084	-0.023843173614845	0.0375742998845024	-0.00841530787803207	-0.00923481356977622	-0.519392614741261	0.00304332274355095	0.0223035974980545	-0.00643419527227601	0.332453638451551	0.149127742532899	-0.312177711839089	-0.129464962034893	0.0799323675001888	-0.0170556419121562	-0.14522546619868	-0.11443340352665	0.0833150772812778	0.0409172656484699	-0.315230640491208	0.084794579739364	-0.0740395131438197	-0.157537682920975	0.0894206811106305	-0.102104277707155	0.0214559187425976	0.00156790753950323	-0.0243442557887683
DNAJC6	-0.106654746868852	0.160187031387172	-0.0195713080799988	0.0660438650666252	0.0448183620018437	1.29855319946527	2.75900681591337	-0.0780571237238612	0.0223009095467586	0.0976067594340475	0.0129144015980932	-0.0144761572086195	-0.0327691419019442	-0.213199371920461	-0.043448858052312	0.0742400456861013	0.0488799090893437	0.0424521746524872	-0.0743614728513693	0.0606033088732214	-0.00131769673786458	0.0028974013277475	0.0150150425559119	0.0556525744427452	-0.26830447361527	-0.0273910734730641	-0.0804011004746399	-0.0264604530944063	-0.0431528259331614	-0.0151911433403253	0.0581572831650524	0.00478650080547758	0.0726942744192512	-0.0167852171836573	0.000903324300407163	0.0587178756773942	NA	1.4328751768579	0.0193878066093044	0.0846468311997103	-0.0252284757101126	0.0203927261336966	0.160968498622527	-0.0253206779077536	0.0338910953531	0.0151001901760562
PAQR7	NA	-0.11667394669464	-0.10914562468738	NA	NA	-0.419349592640947	-0.196872983666847	-0.640997635142283	-0.490334582428037	-0.319170898882796	-0.195106900048013	-0.035877492487444	-0.150125751741121	NA	-0.0521998384973582	-0.0475517803128601	0.147659105254845	-0.0247702963351917	0.043098008134227	0.0245371186455675	0.00215439749441886	-0.0621884117264566	-0.0739329930116844	NA	-0.436820724899688	-0.497459035487811	-0.0832116056496619	-0.365525244392343	-0.285739606025868	-0.397918997866436	-0.00262877870651872	-0.140630524168044	-0.324729390228101	-0.0710244756761299	-0.16123727664187	-0.181088808894793	-0.0477878213929128	-0.607563539861327	-0.0323467323346249	-0.181523877408029	0.00217038192049707	-0.0979775074964291	-0.469456990864927	0.238397318111775	-0.253091873530409	-0.139139632259674
TREML1	NA	0.0360930739992061	0.262363590215814	NA	NA	0.879108834226318	0.83519247673426	0.628281877132959	0.643341313459913	0.636486058425681	0.763581101568938	0.541320386471681	0.894252227883759	NA	0.219867163181356	-0.171206616470448	0.0998391258480126	0.0498853916935187	0.229731414671344	0.0178479727870885	0.0171931035280568	-0.0398337981488821	0.145716348219059	NA	0.507158257053964	0.180729998732002	0.441720307593701	1.02178647709008	-0.784377582486977	-0.198902805782037	0.786206018609098	0.652377146339809	0.499973953637264	-0.0516179244072695	-0.168378111088842	0.235764910844428	-0.109576262433746	-0.0268646137978704	0.0374499242360743	0.217283918217938	-0.00716371515477206	0.0545422371279629	-0.140667633182601	-0.135430867438197	-0.0758493105118443	0.132885976117188
C2orf88	NA	0.00686658348586179	NA	NA	NA	0.861178065359082	1.1305605831663	0.443148810511498	0.259965647162568	-6.43672570566901e-05	0.14457898133799	0.241241733869531	0.0866188313102979	NA	0.250726401250798	0.00712309073218601	0.144052230029436	0.104461515317128	-0.0049564383736114	0.0709102194120105	NA	NA	NA	NA	0.395831502572374	0.266035871409926	0.269703660345439	2.77459621482142	-0.507534458584509	0.396155731806566	0.815721263295313	-0.0890270615300355	0.209479920623588	0.031345988662884	-0.0108871388192605	0.364659565039503	-0.041516938827857	0.388819479854395	-0.320730084830019	-0.128525538639584	-0.0594891775057164	0.136469352677207	-0.229672411720545	0.0676471707227305	-0.0496912075748928	-0.106149038844443
EGF	-0.0184727464932969	0.257472275883475	0.0762545085280456	0.170437671139164	0.0399750911646313	0.898777569285376	0.647084477062636	0.25321403778732	0.131681089955653	0.232730595196704	0.625871702619654	0.307329391024671	0.649429274635475	-0.0169104631224045	-0.00444830158494747	-0.309075010181659	-0.347488353485021	-0.295993379797254	-0.088584691569095	-0.195921028269283	0.0158614050654939	0.0253695527850834	0.0441422977552347	-0.027350758898921	0.638124903742488	0.0168796545990552	0.234767461127799	0.155154930804704	-0.0773462444778974	0.0531027802065023	0.274886679426824	0.367070396294931	0.292669527496089	-0.0890429197195488	0.00887783257454562	0.185542488337375	NA	0.368618667525165	0.66720896885776	0.270684950418362	0.344858035936921	0.460481403032928	-0.104353503136175	0.157458416138194	-0.0217908099283879	0.239857649676691
GYPE	0.217308521204674	-0.0214955505662531	0.241354381823049	0.181033402410686	0.0369156112142656	1.20350067276953	2.31537970652757	-0.307965229330428	-0.322009735890821	0.237342114720834	0.0830795826058843	0.174786317620497	0.0171040987074456	-0.538386577260766	0.232791024564083	0.176944787497604	0.194439444885754	0.140040348652693	0.0792672372349411	0.142804204071624	-0.0204581593952245	-0.0735233852210076	-0.0032397203124197	NA	0.460012838992238	0.111118000185443	0.192016774417579	1.72968352095245	0.214036166399567	0.450634312560451	0.403956582709134	0.703786528585327	1.26951691977336	0.00972375881397176	-0.0420408625438453	0.0402475221052781	NA	1.57648962668484	-0.392332752222339	-0.212826557699659	-0.272832816787848	-0.0058519604274494	0.0364120096649249	0.0428210951799602	-0.0265213836201347	-0.304230554147924
ACSL6	-0.00541385248196559	-0.0562470716156275	0.0338486067307367	0.0808667956889325	-0.0111554759215871	0.952576941633232	1.76915267497628	-0.14515752899109	-0.060632892730569	-0.0793723385954824	-0.0742915123163615	-0.00265722968547946	-0.108258458396544	-0.00228798777723145	-0.0359867647869348	0.179188866461819	-0.140617339197969	0.0864486368668529	0.19142289052629	-0.0232428594958268	0.00438305478944491	-0.0395305636094508	0.0184037432607087	0.0262376327384851	0.136123160818078	-0.0160077892704901	0.315942987847657	-0.00247761027866672	0.0556193408922977	-0.0144811422326588	0.133202201360382	0.139519919331554	0.170469264956724	-0.0540285660182957	0.0014371343278524	0.103450622352532	-0.00485846703374652	0.558997866442418	-0.119101851062297	0.0964248189650483	-0.0722111115499663	-0.0257715113170698	0.0222297161219227	-0.0337870702731415	-0.0581796002767747	-0.0658666391287871
THBS1	-0.155706248316459	0.0701705798465866	0.350156155527635	0.228218985665327	0.078464401987301	0.934135930078812	0.84281693418389	0.2483623072891	0.745499648575214	0.246270565463912	0.560984561563856	0.517531074282368	0.310079994812709	-0.105198267232258	0.000105663300893606	-0.210255500368583	0.0427631484510139	-0.109497473224108	-0.00735991542538383	-0.0729127451931344	-0.00276150894763101	-0.0516614319956169	0.00824365745663256	0.295028846019277	0.427869983643494	-0.148277410650165	0.725053657325984	1.23656915990186	-0.688933403796627	-0.359828892077613	0.883461498267426	-0.100865867347291	-0.0533156572260385	-0.13858807549955	0.206966397872482	0.169577856025786	-0.137796701195931	0.0488652258852253	0.1041844142783	-0.0178590238635676	0.0909584193618595	0.366904679571909	-0.201688811263048	0.314846045827541	0.0106693436619909	-0.0363054506304289
VPRBP	NA	-0.0983101366784876	0.0126538750623748	-0.00551663303467585	-0.0432864492669395	-0.401670417031685	-0.344398310347481	-0.110348508985999	-0.410032134017787	-0.156303992221127	-0.141928636376616	-0.184045764364882	-0.175480476160284	-0.173552076105891	-0.0821534973792738	-0.0378696422427946	-0.0824384676675396	-0.0012285706636145	-0.00821214308381217	-0.0308562920990605	-0.0150032309022247	0.0013024285152499	-0.00420669349794081	0.00280393683616686	0.0674538634681269	-0.100448895592062	0.0723833629260767	-0.125656449214765	0.500848285827159	-0.00967476747083944	-0.130532679913579	0.00705507881306091	0.0558291022250081	-0.101916105736772	-0.0175928277123231	0.0077388415942437	-0.0200890848939343	-0.0547936318149986	0.180785138122515	0.0514411944459533	0.209482018668853	0.213759650296914	0.0152767062931008	-0.153406021384082	0.0443558534954948	0.0933544446447815
BEND2	NA	0.138435921848884	NA	NA	NA	0.842079782614655	0.497061853601607	-0.231924600167513	-0.32931244203063	-0.0801244157082588	-0.0860696364223321	0.249246304239587	0.0373601637416537	NA	0.0258888263873575	-0.33792106494836	0.04889207630896	-0.0149353715193148	-0.0571532223772459	-0.0688651635371871	-0.0247426018595063	-0.00500528771527982	0.00458156172511068	NA	0.0701233563635173	0.139063356404362	0.166918668653743	0.754471088195839	-0.515751991395083	-0.229077683998491	0.469057830530776	-0.07330059191424	-0.29137766019943	0.0206741806661076	0.00355163788889256	0.130998397602441	NA	0.738036660243103	0.0649069960200554	0.279132388097341	0.207761798451224	-0.229754407053995	-0.635259524467425	-0.0224347991645159	-0.462500001971519	0.104412756836647
ALDH5A1	-0.00110398678011829	-0.116003173150283	0.0818298683555674	0.161863251712838	-0.0146010014185915	0.704614254903249	1.35317450984623	-0.926442362812197	-0.782292539346695	-0.445519372260594	-0.513510525287153	-0.00818791129130656	-0.545917286546411	-0.404076412845383	-0.097206076638526	0.0395627597400647	0.00813583131097716	0.0420676783697813	-0.058402875528451	0.0258609261923346	-0.0431255150705298	-0.0881168317479384	0.00124917541587977	0.156370680040553	-0.0229674485658831	-0.0529747107667193	0.353733737008807	0.97506205437172	0.127789075402385	-0.135172452670114	-0.0622251198520993	0.0186177498216099	0.304788606832704	-0.0809965441291263	-0.0426391489504628	0.272892945567725	0.00774761385787086	0.687752641578368	-0.24754693003099	-0.515781669259638	-0.41338621957363	-0.19572829760439	-0.794031419503984	-0.274049663589677	-0.461459822693508	-0.448832854251181
TSTD2	NA	-0.119436800178662	NA	NA	NA	0.430717585652595	0.815856476352367	-0.0486021891573151	-0.0230307841193445	-0.128527307788408	-0.0591197021826557	-0.0583708926194431	-0.122060608523808	NA	-0.103316504330809	-0.147251924121736	-0.0721430854347071	0.0159876061192562	-0.0802740303352037	-0.0495568963691436	NA	NA	NA	NA	-0.082733382997931	-0.0906879045967917	0.016443198939098	-0.0157748628513189	-0.0870824298021665	0.0881719698988419	-0.0176290722383917	-0.0527979083699732	0.0353200330576271	-0.0697276804471561	0.0144354314543551	0.0192952952805916	0.0299501104274126	0.125082030579399	0.17629529316645	0.216428866094727	-0.248178577547656	0.393662700278635	0.457621208855721	0.0265237483546351	0.242814316880914	0.0227047140667712
PF4V1	0.195964642938908	0.518817384163615	0.228018849630966	0.694097836173859	-0.115540802125548	1.09772281358132	0.805654112210921	-0.225320147449939	0.160602288914543	0.108507841429103	-0.104373840937693	0.511413064139282	0.99902634228402	0.132028684597148	0.107790984254426	-0.107382433804303	0.135330799108386	-0.193346367661383	-0.207755415127233	-0.133130420731739	-0.187064907362265	0.0196735052984796	0.0702909875840922	NA	0.999757827563212	0.150614117966603	0.984775391254259	1.92623216792981	-0.61590861738381	-0.113345516280536	1.22090052115564	0.626084721052486	0.196132809195884	0.080690235277111	-0.145104795993358	0.0584145944919964	-0.111232151401323	0.207992643890346	0.414840899606423	0.447149150236003	0.410795520226585	0.0282842615522986	-0.0740637757492463	-0.0685137584076717	-0.117187504764049	0.295226743748975
LEPR	0.153435468323699	0.118175918456592	0.0169664932083753	0.044448113875808	0.0279096456354357	0.8010095236877	0.963473648146439	-0.0282085816901102	0.132264734334364	-0.0429658732317936	0.0704616909504276	0.0677610169018312	0.107817044911055	0.0372497451963454	-0.0396669359380388	0.23915132461041	0.21908979055871	-0.503790555518844	0.210474682851428	0.0533349746985259	-0.0147304234471383	0.0117240925774299	0.0202747735293472	0.0513388618393639	0.41459636859613	0.0808992544948046	0.143274201707453	0.153896335472473	-0.211675475387633	-0.111599378039169	0.288724889562095	0.301020588863017	0.20418316623993	-0.0632221546940248	0.0128245132554007	0.108414627863278	NA	0.466514426235082	0.0254818249925555	-0.0954771234296278	0.129334245512122	0.0882041102306767	-0.131376864194124	0.186357872925476	-0.0345739415534651	-0.0217114909646336
PGRMC1	-0.0671432957306895	0.202146656443326	0.298504212603409	0.366392365268093	0.143632783498492	0.383306937338084	0.202113643362136	0.672232912440329	-0.0470161553346755	0.0690536748324209	0.355251274835001	0.266863848905838	0.407666540687129	-0.0727456036766609	-0.406468363336619	-0.20489485262688	0.11500282715633	0.0712047650406308	0.000888618831816043	-0.0231682301283926	0.0703512743864375	-0.0122760269585878	0.113871784435816	-0.0122150327678041	0.42710523835794	0.151854654795134	0.344834837916839	0.883627876412218	-0.618037511545455	-0.0983167159147407	0.302206799594159	0.257482238890075	0.349714129566665	0.0301625289732979	0.016050208494816	0.0502093027229406	-0.0169367284255856	0.284046885928476	-0.0375997186513047	0.0573695284418765	-0.0326523016263829	-0.0755077266589202	-0.27685105800861	-0.0426047775699059	-0.202789525968295	-0.0649945261787368
[truncated: 2,702 more rows]
