# Supplementary material for: Disease-specific classification using deconvoluted whole blood gene expression
Source: Sci Rep. 2016 Sep 6;6:32976. doi: 10.1038/srep32976 (PMC5011717; doi:10.1038/srep32976)
Supplement: Supplementary Table S5 [file srep32976-s3.csv]

	pvalue
REACTOME_INTERFERON_SIGNALING ( 159 )	1.30E-12
REACTOME_IMMUNE_SYSTEM ( 933 )	2.10E-12
REACTOME_CYTOKINE_SIGNALING_IN_IMMUNE_SYSTEM ( 270 )	7.70E-12
REACTOME_INTERFERON_ALPHA_BETA_SIGNALING ( 64 )	1.10E-10
REACTOME_INTERFERON_GAMMA_SIGNALING ( 63 )	1.60E-09
REACTOME_CELL_CYCLE ( 421 )	3.00E-06
PID_IFNGPATHWAY ( 40 )	6.90E-06
PID_IL12_2PATHWAY ( 63 )	7.70E-06
REACTOME_HEMOSTASIS ( 466 )	1.50E-05
KEGG_LEISHMANIA_INFECTION ( 72 )	1.50E-05
PID_IL12_STAT4PATHWAY ( 33 )	2.10E-05
REACTOME_MITOTIC_G1_G1_S_PHASES ( 137 )	4.60E-05
REACTOME_ADAPTIVE_IMMUNE_SYSTEM ( 539 )	5.80E-05
REACTOME_PD1_SIGNALING ( 18 )	8.00E-05
KEGG_PROSTATE_CANCER ( 89 )	8.30E-05
REACTOME_CELL_CYCLE_MITOTIC ( 325 )	9.40E-05
REACTOME_PLATELET_ACTIVATION_SIGNALING_AND_AGGREGATION ( 208 )	1.10E-04
PID_NFAT_3PATHWAY ( 54 )	1.30E-04
PID_AURORA_A_PATHWAY ( 31 )	1.60E-04
KEGG_HEMATOPOIETIC_CELL_LINEAGE ( 88 )	1.60E-04
PID_TRKRPATHWAY ( 62 )	1.70E-04
KEGG_SYSTEMIC_LUPUS_ERYTHEMATOSUS ( 140 )	1.80E-04
REACTOME_G1_S_TRANSITION ( 112 )	1.80E-04
PID_ILK_PATHWAY ( 45 )	2.10E-04
REACTOME_TRANSLOCATION_OF_ZAP_70_TO_IMMUNOLOGICAL_SYNAPSE ( 14 )	2.20E-04
REACTOME_S_PHASE ( 109 )	2.30E-04
REACTOME_COSTIMULATION_BY_THE_CD28_FAMILY ( 63 )	2.30E-04
REACTOME_INFLAMMASOMES ( 17 )	2.70E-04
KEGG_GLUTATHIONE_METABOLISM ( 50 )	3.50E-04
REACTOME_ANTIGEN_PROCESSING_CROSS_PRESENTATION ( 76 )	3.60E-04
PID_CD8TCRDOWNSTREAMPATHWAY ( 65 )	3.90E-04
PID_RETINOIC_ACID_PATHWAY ( 30 )	4.20E-04
REACTOME_CYCLIN_A_B1_ASSOCIATED_EVENTS_DURING_G2_M_TRANSITION ( 15 )	4.50E-04
REACTOME_GENERATION_OF_SECOND_MESSENGER_MOLECULES ( 27 )	4.60E-04
BIOCARTA_CTLA4_PATHWAY ( 21 )	5.10E-04
PID_IL2_1PATHWAY ( 55 )	5.30E-04
KEGG_INTESTINAL_IMMUNE_NETWORK_FOR_IGA_PRODUCTION ( 48 )	5.70E-04
PID_KITPATHWAY ( 52 )	6.40E-04
PID_FOXOPATHWAY ( 49 )	7.80E-04
MIPS_TRBP_CONTAINING_COMPLEX_1 ( 25 )	7.90E-04
REACTOME_PHOSPHORYLATION_OF_CD3_AND_TCR_ZETA_CHAINS ( 16 )	8.60E-04
