# Supplementary material for: Disease-specific classification using deconvoluted whole blood gene expression
Source: Sci Rep. 2016 Sep 6;6:32976. doi: 10.1038/srep32976 (PMC5011717; doi:10.1038/srep32976)
Supplement: Supplementary Table S6 [file srep32976-s4.csv]

	up	down
1	CAMP	DOCK10
2	LCN2	IL2RB
3	LTF	TXK
4	DEFA4	THAP11
5	DEFA3	RNF4
6	ANXA3	TTC3
7	OLFM4	SRP68
8	S100A12	SUMF2
9	CSTA	COG2
10	MMP8	AP3M2
11	C9orf66	LIG1
12	RETN	EIF2B1
13	S100A8	HSPA8
14	F5	GTF3C2
15	EIF4G3	HLA-DMB
16	SLCO3A1	FYN
17	TPST2	DDX24
18	PGLYRP1	IARS
19	MFN2	RECK
20	MOSPD2	PLCG1
21	GMFG	LPXN
22	HMGB2	OSBPL10
23	LY96	ENOSF1
24	CCNB2	DNMT1
25	NUP214	GORASP2
26	CLEC4D	ARIH2
27	ABCA1	RNMT
28	RAB13	ST6GAL1
29	HIST2H2AB	FNBP4
30	RNASE3	RBBP7
31	LACTB	NCR3
32	WDFY3	ATIC
33	CACNA1E	MYC
34	ADAM9	CYFIP2
35	GCLM	SLC7A6
36	GADD45G	LCMT2
37	CREB5	GIMAP5
38	LMNB1	RNMTL1
39	MS4A4A	TRRAP
40	LRRFIP2	DNAJB1
41	CA4	GGA2
42	LTB4R	NKTR
43	H2AFJ	MTSS1
44	TLR2	EVL
45	DUSP3	THOC1
46	HIST1H2BD	NELL2
47	CDKN2D	DBP
48	PSTPIP2	KIAA0907
49	ZDHHC19	MCM3
50	TNFSF13B	MCM3AP
51	DDIT3	LPIN1
52	HDAC4	EEF2
53	TCN1	C14orf169
54	TNFSF10	ASXL1
55	CEACAM8	PABPC1
56	GADD45B	SLAMF6
57	SMPDL3A	MFNG
58	ALPK1	GNB2L1
59	CORO1C	CDK5RAP1
60	SLPI	MAGED1
61	PROS1	GRPEL2
62	IDH1	CXXC5
63	MRPL44	FTSJ1
64	RRAGD	PSMC5
65	ELMOD2	PHF15
66	BPI	ZCCHC14
67	SH3GLB1	INADL
68	SNTB1	NFATC3
69	PRKCD	ZNF439
70	FHL2	SOX8
71	CTSD	ZNF263
72	HP	STK39
73	ACVR1B	RUNX3
74	SUCNR1	XPO4
75	SLC22A15	ZNF512
76	GK	RPUSD2
77	IFI27	AKR1B1
78	TRIM22	RORC
79	AQP9	WDR6
80	HIST1H3D	ILF3
81	SRPK1	TOP2B
82	AZU1	WBSCR22
83	MMP9	SERTAD2
84	DOK3	CPSF4
85	MT1G	CCT7
86	CKLF	IL27RA
87	BMX	PRPF8
88	TGFB1I1	QARS
89	MLKL	ITPKB
90	C5	SEPT9
91	CETP	ZBTB4
92	CCR1	ITGB7
93	PPP1R3D	CD79A
94	XK	BCL2
95	ANKRD22	MUM1
96	CALD1	NOL6
97	CD151	PPRC1
98	OLR1	PARP1
99	FCER1G	PCSK7
100	MYL6	PITPNC1
101	IL18RAP	SEPT6
102	NRD1	BANK1
103	DNAJC3	THUMPD1
104	RAB27A	CARD11
105	SEPT4	DFFA
106	TNFAIP6	NCL
107	ITGA2B	PRF1
108	HIST1H4D	EEF1B2
109	TPM4	LARS
110	HIST1H1C	AIP
111	AGTRAP	RTTN
112	PLAUR	DYRK2
113	OASL	PJA1
114	DEDD	PRKCQ
115	HIST1H4H	SESN1
116	ZDHHC12	CERK
117	UBE2J1	KIAA0355
118	BNIP2	AES
119	ELL2	PLEKHB1
120	OPRL1	HIBADH
121	MTHFD2	SF3B3
122	RNASE2	DNAJA3
123	CASP4	EPRS
124	TPM1	RPS23
125	LGALS8	SLAMF1
126	CDA	SP4
127	CYBB	CD96
128	CTSG	PRKCH
129	GAS6	MLLT6
130	SIGLEC5	SLC4A7
131	ECHDC3	SMAD3
132	NTNG2	ARL2BP
133	IFITM3	CRY2
134	MAPK14	RAI1
135	MTX1	FAM43A
136	USP32	SPOCK2
137	APH1B	TRIT1
138	PSG3	SF3A3
139	TLR5	FBXO31
140	SERPINB1	UBQLN4
141	ROPN1L	NUP160
142	SYTL4	TIMM22
143	LIMK2	RAB11FIP3
144	RIT1	ZNF30
145	ABLIM3	GZMM
146	C9orf72	LEPROTL1
147	DYSF	EP400
148	WSB1	GEMIN4
149	CLIC1	EPHA1
150	IL18R1	GCN1L1
151	SIPA1L2	ABCB1
152	SCYL2	LRPPRC
153	MXD3	AXIN2
154	RAB31	UNG
155	GRN	SLC2A4RG
156	ASAH1	RASA3
157	HIST2H2BE	METAP1
158	ARG1	SLC38A1
159	RAB32	RPA2
160	PLSCR1	GIMAP6
161	NGFRAP1	MALT1
162	CDS2	ETS1
163	IFNGR2	TOMM20
164	SAMD9	RBM14
165	ATP6V1D	SIN3A
166	TCN2	SIDT1
167	HSPA6	DKC1
168	HIST1H2AC	PPP3CC
169	PFKFB2	FASN
170	SLC22A4	DGKA
171	ASGR2	ATP1A1
172	ANKRD9	ROBO3
173	TIMP2	ARHGEF18
174	MTF1	FN3KRP
175	MAP1LC3B	SAE1
176	BAMBI	RANGAP1
177	HIST1H2BK	GSPT2
178	GRB10	LEF1
179	IL1R2	RPL11
180	BST1	POLR1C
181	C1QB	LCK
182	RSAD2	ZNF395
183	SQRDL	DPP4
184	PSMD4	CD7
185	GADD45A	ZNF565
186	FBXO6	ITPR3
187	CKAP4	MXD4
188	SLC16A6	AUTS2
189	ENTPD1	GIMAP7
190	HTATIP2	PPP1R2
191	ADM	ABCE1
192	KIF5B	MAN1C1
193	SLC40A1	CBX7
194	MGAM	VEGFB
195	ZAK	CLEC2D
196	IFITM1	PHC1
197	CLEC5A	DHX30
198	CEBPA	ZNF22
199	TOR1A	CCND2
200	MAFG	ITK
201	FCAR	EXOSC6
202	S100A9	EXOSC10
203	LHFPL2	ATF7IP2
204	B4GALT5	C11orf1
205	STOM	SRRM1
206	SAP30	STRBP
207	SELP	MPHOSPH10
208	ABCA13	SLC41A3
209	SORT1	ELP3
210	DDAH2	PRPS1
211	CLEC4E	NACA
212	RNF135	RPL10A
213	DHRS9	SPTAN1
214	CAV2	MRPS26
215	ZDHHC3	DSC1
216	TBK1	TRAF5
217	MSRB2	RSAD1
218	CLIC4	PRKRA
219	KIF1B	NR3C2
220	CASP1	ZBTB9
221	SLK	EIF4A2
222	RHOT1	TRIM44
223	IL1RN	SIGIRR
224	AQP10	PMPCA
225	SEMA4A	RPL7A
226	IFI44	ZNF529
227	AIM2	SNX25
228	HPSE	LRIG1
229	CPEB3	ADARB1
230	MS4A6A	BCL11A
231	MMRN1	FBXO21
232	KCNJ15	RPP21
233	ACSL4	DDX47
234	GBA	PRPF4
235	BCL6	BUB3
236	ITGB3	SRPRB
237	TRIM21	CRY1
238	UBE2C	GATA3
239	BAZ2B	FGF9
240	PHTF1	PURA
241	MPO	ZNF331
242	CEACAM1	MEF2D
243	CARS	MRPS27
244	TDRD7	BBS2
245	OPLAH	ATP8B2
246	PARP9	ZZZ3
247	IFI16	P2RY10
248	ATOX1	MAGEE1
249	DACH1	ZAP70
250	PGD	CD1C
251	PIM3	TBC1D4
252	SLC26A8	APEX1
253	CD58	NUP88
254	PADI4	CDC25B
255	ATP8B4	LBH
256	CLEC4A	CD160
257	P2RX1	POP5
258	VAMP5	TMX2
259	BLVRA	HPCAL4
260	GSTO1	RPL15
261	OSCAR	BCL9L
262	NUSAP1	ABLIM1
263	PDLIM7	CD3D
264	TLR8	LAT
265	TFPI	IL11RA
266	SERPING1	MATK
267	TRIM25	GNG7
268	PLOD2	NHP2L1
269	IRAK3	SATB1
270	GPR141	TEX10
271	ITGAM	HSPH1
272	CREG1	LTBP3
273	GP6	DHRS3
274	HIST1H2BE	RPL5
275	CAMKK2	LDHB
276	FAH	RPL18
277	RNASEL	BAG3
278	COL17A1	OSGEPL1
279	JAK2	CD3E
280	SIAH2	BCL11B
281	RALB	SHMT2
282	FBXL5	EIF2S3
283	KLHL2	ZBTB20
284	TP53I3	NUP210
285	EGF	SDAD1
286	NFKBIZ	RPLP1
287	PRTN3	PLEKHA1
288	MYD88	ZSCAN2
289	DNAJC5	KLRG1
290	GNAI3	BCL9
291	UPP1	GPD1L
292	TK2	CD28
293	GPR84	P2RY8
294	SCAND1	C21orf2
295	SMARCD3	LANCL1
296	C1RL	LY9
297	RAB24	NUP43
298	SAMSN1	CBLB
299	TLR4	HMGN1
300	MYBPC3	POLE3
301	SP100	RPS5
302	SPPL2A	PRKCA
303	C9orf89	NXT1
304	HK3	TCF7
305	CAPG	HLA-DOA
306	DIRC2	MDC1
307	SCO2	RAPGEF6
308	LTBR	SEMA4F
309	CTDSPL	TYSND1
310	MCTP1	CD2
311	C3AR1	ATM
312	FRMD3	ACACB
313	NUDT16	RPL4
314	TXN	PELP1
315	FAM160B1	PKIA
316	CHMP5	ZNF256
317	SRGN	RPS19
318	WIPI1	KLRB1
319	CNIH4	MRPS6
320	NLRC4	EXOSC2
321	DYNLT1	PPP1R16B
322	DPH3	ALG8
323	LRRK2	EIF4B
324	EXOC6	USP13
325	AKIRIN2	LRRN3
326	RGL4	TOMM70A
327	ATG3	TRIM32
328	C5orf30	PAFAH2
329	CR1	RNF125
330	NBN	EPHX2
331	MBOAT2	RP9
332	PLBD1	VPREB3
333	DRAM1	EEF1A1
334	DHRS7B	GPR18
335	SAT1	NCALD
336	DHRS12	TOMM22
337	CYB5R4	COX10
338	LYRM1	ZNF573
339	STX3	PTPRCAP
340	FCGR1B	RPS4X
341	MSL3	CCR7
342	REM2	MOAP1
343	SAMD9L	MRPL9
344	STEAP4	ODF2
345	NOD2	SYTL2
346	FCGR1A	CD5
347	SRBD1	PABPC4
348	ZNF438	TRIM68
349	ZSWIM6	LIPT1
350	FLVCR2	ZNF562
351	C11orf82	MAP3K4
352	TYMP	USP36
353	TSHZ3	UBE2D4
354	TSPO	GZMK
355	LILRA5	GTF3A
356	HIST2H2AA3	NMT2
357	CARD16	RPS16
358	KLHDC8B	FLT3LG
359	SULT1B1	PLSCR3
360	MIIP	LAS1L
361	HIST1H2BC	SYNJ2BP
362	ACOT9	CIRH1A
363	TMEM165	AKAP11
364	METTL9	NKRF
365	COQ2	CA5B
366	SLC9A8	LYAR
367	DSE	VSIG1
368	KIAA0319L	NOSIP
369	CEACAM6	DOCK9
370	PIWIL4	RPL3
371	FAR2	PFAS
372	PLIN3	SBF1
373	FFAR2	STAT4
374	C19orf59	IMPDH2
375	CD177	RPL13A
376	C1QC	LDOC1L
377	YIPF1	EOMES
378	GYG1	PHB
379	RHBDF2	PYHIN1
380	NAIP	PPP1R13B
381	ITFG1	FCGBP
382	GPR137	SELM
383	CTSA	ZNF559
384	GAPDH	CACNA2D3
385	ASAP1	EEF1G
386	ATP9A	GLS
387	TMEM158	APRT
388	TBC1D2	ID3
389	TRAFD1	TNFRSF25
390	ZNFX1	FCER1A
391	TYMS	ZNF548
392	ACSS2	KLF12
393	TMUB2	ASF1A
394	CYB5R3	FBL
395	CMTM5	ZMYND11
396	NDUFAF3	ALDOC
397	ELANE	GLTSCR2
398	TREML1	WDR54
399	TADA3	BCAS4
400	ATG7	KLHL3
401	MUC1	RPL14
402	MYL9	RPL22
403	C17orf62	CD3G
404	PNKD	DDX18
405	HIST2H2AC	CACNA2D2
406	LOC728519	UBASH3A
407	DEFA1	HOOK1
408	LINC00152	FLNB
409	CARD17	GRAP
410	MSRB1	TRIB2
411	DEFA1B	CD40LG
412	USB1	IL32
413	CYSTM1	SET
414	VPS9D1	GPR68
415	MICU1	RPL19
416	MILR1	RPL36
417	EPG5	SLC5A6
418		RPL23A
419		DDX27
420		CRIP2
421		VIPR1
422		BIN1
423		UXT
424		L3MBTL2
425		KRTCAP2
426		IL7R
427		PHF10
428		ZNF544
429		ZNF302
430		CD6
431		FEZ1
432		HSF2
433		RASGRP1
434		BACH2
435		BLK
436		SH2D1A
437		MAP4K1
438		ECHDC2
439		EHBP1
440		SUN2
441		NIPAL3
442		HSP90AB1
443		FOXO1
444		TMEM181
445		ATP6V0E2
446		FAIM3
447		FAM102A
448		WDR82
449		ZBTB25
450		TRAF3IP2
451		SIRPG
452		ZBTB40
453		LDLRAP1
454		ANAPC1
455		SBK1
456		PEBP1
457		USP24
458		URGCP
459		TSEN54
460		C2orf44
461		PCNT
462		C2orf42
463		CD247
464		DROSHA
465		RBM4B
466		TSR2
467		ZNF329
468		FAM159A
469		AFF3
470		ITFG2
471		ELP2
472		NOP56
473		MPRIP
474		FAM171A1
475		ANKRD46
476		C22orf29
477		RRP1B
478		FAM129C
479		ZNF789
480		OXNAD1
481		PAQR8
482		GLOD4
483		NAT10
484		XRCC6
485		RFTN1
486		IMP3
487		ZNF275
488		KIF5C
489		CD27
490		UBE2Q2
491		TXLNA
492		LAX1
493		KIAA1147
494		TMEM138
495		PTPLAD1
496		C16orf80
497		ESYT2
498		WDR59
499		SKAP1
500		NR2C2AP
501		SUN1
502		HNRNPA0
503		ZSCAN18
504		CUTA
505		FCRLA
506		CHD6
507		TMEM109
508		DENND2D
509		EIF3L
510		EIF3K
511		BMS1
512		PASK
513		HSPA9
514		LOC284023
515		PRPF19
516		LYRM7
517		RPS3
518		CXCR5
519		TRAF3IP3
520		POLR1E
521		ESYT1
522		RNF216
523		ASTE1
524		TRAPPC6A
525		C12orf65
526		PAN2
527		NOP2
528		ARL4C
529		HLA-DPB1
530		EIF3F
531		RPL13
532		CARNS1
533		EIF3D
534		BOD1
535		GOLGA8A
536		MMS19
537		PVRIG
538		S1PR1
539		FAM117B
540		ANAPC16
541		SIT1
542		FAM162A
543		MRI1
544		MORC2
545		RSL1D1
546		RPS28
547		DPH5
548		DIS3L
549		ZNF831
550		RPSA
551		ABHD14A
552		TMEM203
553		KRT73
554		GOLGA8B
555		CCDC130
556		DPH2
557		WDR75
558		BMI1
559		SYPL1
560		TADA1
561		GTPBP8
562		TTC27
563		SGK223
564		HVCN1
565		TSPYL1
566		EIF3H
567		NDUFAF4
568		NPRL2
569		POGLUT1
570		FAM134B
571		DBNDD1
572		CAMK2N1
573		PIK3IP1
574		GPR183
575		UFM1
576		TSHZ1
577		ABHD15
578		MRFAP1L1
579		THEMIS
580		SGSM2
581		REV1
582		FAM84B
583		ZFP82
584		HOPX
585		U2AF1L4
586		TC2N
587		C12orf29
588		MBLAC2
589		TTC4
590		TMEM204
591		C12orf57
592		KLHL22
593		TMEM66
594		RLTPR
595		PAPD7
596		TTC37
597		TMEM150A
598		TMEM106B
599		ZNF91
600		EIF3E
601		MEX3C
602		ZNF792
603		VMA21
604		TMEM209
605		RASSF7
606		CCDC102A
607		SH2D1B
608		C9orf142
609		RPS4XP16
610		RPL19P9
611		RPLP2P3
612		ECI2
613		NSG1
614		RPS23P8
615		ACKR3
616		TESPA1
617		ZBTB14
618		TMEM243
619		HNRNPA1P4
620		EPB41L4A-AS1
621		ANXA2R
622		IGIP
623		RPS28P4
624		RPL13AP20
625		NOA1
626		RPL29P12
627		RPL15P11
628		CEP41
629		URI1
630		NPM1P28
