# Supplementary material for: Disease-specific classification using deconvoluted whole blood gene expression
Source: Sci Rep. 2016 Sep 6;6:32976. doi: 10.1038/srep32976 (PMC5011717; doi:10.1038/srep32976)
Supplement: Supplementary Table S7 [file srep32976-s5.csv]

Pneumonia	obesity	TB	lungCancer
ADAM17	ACAA1	ABCC5	AATF
ANKRD55	ACAD8	ACOT7	AKTIP
APBB3	ACIN1	ACTA2	ALCAM
ARHGAP26	ALKBH1	AFF1	ANPEP
ARHGAP9	ARMC6	AIM2	APOBEC3G
ARPC1B	ASPSCR1	ALDH1A1	APPL2
ATPAF2	ATF7	APOL3	BARD1
BCORL1	ATP6V1A	ATF5	BCL11B
C12orf49	ATP6V1H	BACH2	BCL2L12
C6orf136	BAD	BCAS4	BRAF
CCDC77	BLVRB	BTN3A2	BST1
CD177	C12orf49	BTN3A3	CARD11
CDC37	C1orf159	C1QB	CBX4
CDC42EP3	C22orf29	C9orf123	CD2
CEPT1	C3orf17	CACNA1E	CD36
DLG4	CBL	CACNA2D3	CD46
DNAJB6	CCDC84	CAMK2D	CD9
FAM134A	CCT5	CASP1	CD93
FHOD1	CD200	CD59	CDYL
GLYCTK	CHMP2A	CERK	CECR1
GNG8	CHST7	CPVL	CNDP2
GPR183	CIDEC	CUL1	CPA3
HADHB	CITED4	CYFIP1	CRYL1
HMOX1	COL6A1	DDX18	DHX40
LATS2	COX5B	DPH5	DNAJA3
LST1	CPSF3	DTNBP1	DNPEP
LTA4H	CTDSP2	DUSP3	DSC2
MAEA	DACT1	EPB41L3	DYNC1H1
MARCO	DDRGK1	EPDR1	ECHDC2
NCKIPSD	DDX24	EZH2	ECHDC3
OCIAD2	DFFB	FAM8A1	EHMT2
PAM	DGAT2	FBXL5	EIF4G2
PGM1	DNAJA4	FUCA1	ENDOD1
PHKA2	EBP	GABBR1	EPAS1
PSMC1	EDF1	GBP2	EVL
RIN3	EMR3	GBP5	F13A1
RIT1	EPB41	GCNT1	FZD1
SIL1	FAM129A	GLB1	GAK
SLC25A11	FAM58A	GM2A	GALNS
SMPDL3A	FUT4	GNA13	GCH1
SNX10	GNA11	GRAMD1C	GDI2
TMOD3	GPA33	GTPBP2	GNG11
UPB1	H2AFJ	HBB	HIST1H1C
	HDDC2	HIST1H2BK	HIST1H2AG
	HELZ	HLA-B	HIST1H2BG
	HSPH1	HLA-DMB	HIST2H2BE
	IFT52	HLA-DPB1	IGJ
	IGF1R	HLA-F	IL1R1
	IKZF4	IL12RB1	IL23A
	IQGAP1	IL4R	ITGA2B
	ISG20	IRF1	IVNS1ABP
	KCNAB2	KCNJ15	KARS
	KLF12	KIAA0368	KDELR1
	KLHL3	KLHL3	KPNB1
	LGALS4	LARP1	LANCL2
	LILRA1	LCP1	LEPROT
	LMNB2	LILRB4	LIMS1
	LSM4	LMNB1	LRSAM1
	MAPKAPK3	LTA4H	LSM6
	MARK4	MAP4K1	MCOLN1
	MBNL3	MEFV	MKL2
	MBP	MFNG	MKRN2
	MECR	MSRB2	MZF1
	MLLT3	MUC1	NAT10
	MPP5	MYBPH	NDUFV3
	MRPS11	NCKAP1L	NFATC2IP
	MTA2	PARP3	NGFRAP1
	MTAP	PARP8	NOP2
	MTMR11	PFKFB3	NRG1
	N4BP2	PHTF1	NSUN3
	NCOA5	PIK3IP1	NT5M
	NDUFB7	PLP2	NTAN1
	NHLH1	PLXNC1	NUP62
	NOL7	PSMB10	PARP1
	NR1D2	PSMB9	PMP22
	NUDT16L1	PSME2	POLR1B
	PARK7	PSTPIP2	POLR3K
	PDCD7	QKI	PPBP
	PLEKHA1	RAB1B	PPIL2
	POU2F2	RARRES3	PPM1G
	PPIB	RBM23	PPM1K
	PPP1R13L	RERE	PRKAR2B
	PRKRIP1	RFX5	PSMB8
	PSMB8	SAP30	PSME1
	PSMD4	SBNO2	PTBP2
	PUS1	SERPINA1	RARRES3
	PWP2	SH3GLB1	RING1
	RAB26	SIPA1L1	RNASE2
	RANBP3	SLC20A1	RTP4
	REXO2	SLC6A12	S100A9
	RPS6KA1	SLK	SENP6
	RSF1	SMARCD3	SFXN1
	RYBP	SNRNP70	SIN3A
	SALL2	SOCS1	SKAP1
	SARS	STAT3	SLC12A6
	SCRN2	TAF4	SNAP23
	SEC22C	TAP1	SND1
	SGK1	TAPBP	SNRPB
	SLC16A7	TBC1D2B	SP110
	SLC17A7	TBC1D4	SPARC
	SLC35B2	TBP	SRP68
	SREBF2	TCF25	ST14
	STK36	TGFB1I1	STAB1
	STX2	THEM4	TMCO3
	SYT17	TIAM2	TPM1
	TESK2	TIFA	TPST1
	TMCO3	TIMM10	VCAN
	TMCO6	TJP2	WBSCR16
	TMEM138	TMEM204	WDR54
	TMEM2	TXNDC12	WDR91
	TNFSF12	USP32	WIPI1
	TPP2	VAMP5	YTHDF1
	TRAF6	VRK2	ZBP1
	TREML2	WDFY1	ZCCHC14
	TRIM10	YIPF1	ZNF235
	TSHZ2	ZFP91	ZNF626
	TTC31	ZNF398
	USE1
	UST
	WDR48
	WNT10B
	YARS2
	ZBTB47
	ZBTB9
	ZFYVE21
	ZGPAT
	ZMAT3
	ZNF211
	ZNF304
	ZNF609
	ZNF615
	ZNF74
	ZNF746
	ZNHIT3
