# Supplementary material for: Disease-specific classification using deconvoluted whole blood gene expression
Source: Sci Rep. 2016 Sep 6;6:32976. doi: 10.1038/srep32976 (PMC5011717; doi:10.1038/srep32976)
Supplement: Supplementary Table S8 [file srep32976-s6.csv]

Pneumonia
REACTOME_GLUCOSE_METABOLISM ( 69 )	0.00041
REACTOME_GLYCOGEN_BREAKDOWN_GLYCOGENOLYSIS ( 18 )	0.00066
obesity
BIOCARTA_IGF1R_PATHWAY ( 23 )	0.00094
TB
REACTOME_INTERFERON_GAMMA_SIGNALING ( 63 )	5.70E-08
KEGG_ANTIGEN_PROCESSING_AND_PRESENTATION ( 89 )	8.70E-07
REACTOME_IMMUNE_SYSTEM ( 933 )	7.90E-06
REACTOME_ER_PHAGOSOME_PATHWAY ( 61 )	1.30E-05
REACTOME_CYTOKINE_SIGNALING_IN_IMMUNE_SYSTEM ( 270 )	1.80E-05
PID_IFNGPATHWAY ( 40 )	2.20E-05
REACTOME_ANTIGEN_PROCESSING_CROSS_PRESENTATION ( 76 )	4.70E-05
REACTOME_INTERFERON_SIGNALING ( 159 )	6.40E-05
REACTOME_INTERFERON_ALPHA_BETA_SIGNALING ( 64 )	2.20E-04
KEGG_ALLOGRAFT_REJECTION ( 38 )	3.10E-04
REACTOME_INFLAMMASOMES ( 17 )	3.90E-04
KEGG_GRAFT_VERSUS_HOST_DISEASE ( 42 )	4.50E-04
KEGG_TYPE_I_DIABETES_MELLITUS ( 44 )	5.40E-04
REACTOME_ANTIGEN_PRESENTATION_FOLDING_ASSEMBLY_AND_PEPTIDE_LOADING_OF_CLASS_I_MHC ( 21 )	7.40E-04
REACTOME_SCF_BETA_TRCP_MEDIATED_DEGRADATION_OF_EMI1 ( 51 )	9.50E-04
lungCancer
KEGG_HEMATOPOIETIC_CELL_LINEAGE ( 88 )	9.90E-05
REACTOME_RESPONSE_TO_ELEVATED_PLATELET_CYTOSOLIC_CA2_ ( 89 )	1.10E-04
MIPS_CTBP_COMPLEX ( 17 )	3.70E-04
